# Supplementary material for: Isolation, identification, and characterization of novel nanovesicles
Source: Oncotarget. 2016 May 12;7(27):41346–62. doi: 10.18632/oncotarget.9325 (PMC5173064; doi:10.18632/oncotarget.9325)
Supplement: Supplementary file 2 [file oncotarget-07-41346-s002.xlsx]

## Sheet: Sheet1
Percent by Group: Polar, DAG, TAG by acyl containing
			percent by group: polar, DAG, TAG by acyl containing
Mass	Compound Formula	Compound Name	animal3	animal4
494.3	C24H48O7PN	LPC(16:1)	0.0566831	0.0182669
496.3	C24H50O7PN	LPC(16:0)	0.395162	2.21394
518.3	C26H48O7PN	LPC(18:3)	0.00485855	0.0255736
520.3	C26H50O7PN	LPC(18:2)	0.0518246	0.0621074
522.3	C26H52O7PN	LPC(18:1)	0.319045	0.116908
524.4	C26H54O7PN	LPC(18:0)	0.20082	0.5955
542.3	C28H48O7PN	LPC(20:5)	0	0.00730675
544.3	C28H50O7PN	LPC(20:4)	0.111747	0.0438405
546.3	C28H52O7PN	LPC(20:3)	0.0550636	0.0109601
548.4	C28H54O7PN	LPC(20:2)	0.0113366	0.029227
550.4	C28H56O7PN	LPC(20:1)	0.0291513	0.0548006
552.4	C28H58O7PN	LPC(20:0)	0.0210537	0.0328804
568.3	C30H50O7PN	LPC(22:6)	0.0583027	0.0803742
570.3	C30H52O7PN	LPC(22:5)	0.0291513	0.0548006
Total LysoPC		Total LysoPC	1.3442	3.34649
676.5	C36H70O8PN	PC(28:1)	0.0534441	0.186322
704.5	C38H74O8PN	PC(30:1)	0.191103	0.0949877
706.5	C38H76O8PN	PC(30:0)	1.93209	0.869503
730.5	C40H76O8PN	PC(32:2)	0.204059	0.182669
732.5	C40H78O8PN	PC(32:1)	3.2358	0.979104
734.6	C40H80O8PN	PC(32:0)	3.03174	1.92533
754.5	C42H76O8PN	PC(34:4)	0.0275318	0.248429
756.5	C42H78O8PN	PC(34:3)	0.16843	0.94257
758.6	C42H80O8PN	PC(34:2)	1.56931	2.0532
760.6	C42H82O8PN	PC(34:1)	10.7649	7.27752
762.6	C42H84O8PN	PC(34:0)	1.11261	0.5955
778.5	C44H76O8PN	PC(36:6)	0.0340099	0.368991
780.5	C44H78O8PN	PC(36:5)	0.131181	1.60018
782.6	C44H80O8PN	PC(36:4)	0.863203	3.05787
784.6	C44H82O8PN	PC(36:3)	0.926364	1.57826
786.6	C44H84O8PN	PC(36:2)	3.94839	3.37572
788.6	C44H86O8PN	PC(36:1)	5.74119	3.89815
790.6	C44H88O8PN	PC(36:0)	0.103649	0.105948
806.6	C46H80O8PN	PC(38:6)	0.314187	0.453018
808.6	C46H82O8PN	PC(38:5)	0.714208	1.65133
810.6	C46H84O8PN	PC(38:4)	2.05517	3.39398
812.6	C46H86O8PN	PC(38:3)	1.25513	1.46135
814.6	C46H88O8PN	PC(38:2)	0.617036	0.548006
816.6	C46H90O8PN	PC(38:1)	0.289894	0.0803742
818.7	C46H92O8PN	PC(38:0)	0.309328	0.0694141
830.6	C48H80O8PN	PC(40:8)	0.325523	0.179015
832.6	C48H82O8PN	PC(40:7)	0.0728783	0.233816
834.6	C48H84O8PN	PC(40:6)	0.395162	0.829316
836.6	C48H86O8PN	PC(40:5)	0.401641	1.04486
838.6	C48H88O8PN	PC(40:4)	0.36925	0.803742
840.6	C48H90O8PN	PC(40:3)	0.140898	0
842.7	C48H92O8PN	PC(40:2)	0.238069	0.087681
852.5	C50H78O8PN	PC(42:11)	0.0793564	0.186322
854.6	C50H80O8PN	PC(42:10)	0.226733	0.204589
856.6	C50H82O8PN	PC(42:9)	1.02839	0.390911
858.6	C50H84O8PN	PC(42:8)	0.327143	0.105948
860.6	C50H86O8PN	PC(42:7)	0.0275318	0.0913343
862.6	C50H88O8PN	PC(42:6)	0.0356294	0.0986411
864.6	C50H90O8PN	PC(42:5)	0.0631612	0.0511472
866.7	C50H92O8PN	PC(42:4)	0.0485855	0.0803742
868.7	C50H94O8PN	PC(42:3)	0.179767	0.113255
870.7	C50H96O8PN	PC(42:2)	0.221874	0.00365337
878.6	C52H80O8PN	PC(44:12)	0.046966	0.0694141
880.6	C52H82O8PN	PC(44:11)	0.00485855	0.0401871
882.6	C52H84O8PN	PC(44:10)	0.0566831	0.0803742
884.6	C52H86O8PN	PC(44:9)	0.0388684	0.0328804
886.6	C52H88O8PN	PC(44:8)	0.00323904	0.0438405
888.6	C52H90O8PN	PC(44:7)	0.00809759	0.0730675
890.7	C52H92O8PN	PC(44:6)	0.0242928	0
892.7	C52H94O8PN	PC(44:5)	0.0502051	0.0474939
894.7	C52H96O8PN	PC(44:4)	0.0453465	0.0109601
896.7	C52H98O8PN	PC(44:3)	0.0566831	0.0219202
898.7	C52H100O8PN	PC(44:2)	0.0566831	0.0219202
Total PC		Total PC	44.1675	41.9444
701.5	C39H77N2O6P	SM(16:1)	0.677938	0.538094
703.6	C39H79N2O6P	SM(16:0)	4.4066	8.76055
705.6	C39H81N2O6P	DSM(16:0)	0.0376632	0.79298
729.6	C41H81N2O6P	SM(18:1)	0.213425	0.500333
731.6	C41H83N2O6P	SM(18:0)	0	1.87861
733.6	C41H85N2O6P	DSM(18:0)	0	0.0849622
785.6	C45H89N2O6P	SM(22:1)	0	0.0849622
787.7	C45H91N2O6P	SM(22:0)	0	2.43558
789.7	C45H93N2O6P	DSM(22:0)	0	0
813.7	C47H93N2O6P	SM(24:1)	3.55708	4.503
815.7	C47H95N2O6P	SM(24:0)	1.41028	2.66215
817.7	C47H97N2O6P	DSM(24:0)	0	0.292648
Total SM and DSM		Total SM and DSM	10.303	22.5339
714.5	C40H76O7PN	ePC(32:3)	0.16843	0.0694141
716.6	C40H78O7PN	ePC(32:2)	0.0761174	0.00730675
718.6	C40H80O7PN	ePC(32:1)	1.75718	0.372644
720.6	C40H82O7PN	ePC(32:0)	1.51101	0.537046
740.6	C42H78O7PN	ePC(34:4)	0.0210537	0.102294
742.6	C42H80O7PN	ePC(34:3)	0.0858345	0.0657607
744.6	C42H82O7PN	ePC(34:2)	0.720686	0.244776
746.6	C42H84O7PN	ePC(34:1)	6.40843	1.70613
748.6	C42H86O7PN	ePC(34:0)	1.32477	0.394564
766.6	C44H80O7PN	ePC(36:5)	0.591124	0.219202
768.6	C44H82O7PN	ePC(36:4)	0.362772	0.248429
770.6	C44H84O7PN	ePC(36:3)	0.63971	0.30323
772.6	C44H86O7PN	ePC(36:2)	1.48348	0.518779
774.6	C44H88O7PN	ePC(36:1)	1.66001	1.10332
776.6	C44H90O7PN	ePC(36:0)	0.183006	0.295923
792.6	C46H82O7PN	ePC(38:6)	0.793564	0.252083
794.6	C46H84O7PN	ePC(38:5)	2.04221	0.748942
796.6	C46H86O7PN	ePC(38:4)	1.71345	0.60646
798.6	C46H88O7PN	ePC(38:3)	0.53768	0.28131
800.6	C46H90O7PN	ePC(38:2)	0.414597	0.62838
802.7	C46H92O7PN	ePC(38:1)	0.341718	0.456672
804.7	C46H94O7PN	ePC(38:0)	0.10203	0.186322
820.6	C48H86O7PN	ePC(40:6)	1.85597	0.548006
822.6	C48H88O7PN	ePC(40:5)	1.04783	0.489552
824.6	C48H90O7PN	ePC(40:4)	0.194342	0.197282
826.7	C48H92O7PN	ePC(40:3)	0.129561	0.226509
828.7	C48H94O7PN	ePC(40:2)	0.238069	0.208242
Total ePC		Total ePC	26.4046	11.0186
452.3	C21H42O7PN	LPE(16:1)	0.105269	0.0438405
454.3	C21H44O7PN	LPE(16:0)	0.116605	0.474939
476.3	C23H42O7PN	LPE(18:3)	0.00323904	0.0255736
478.3	C23H44O7PN	LPE(18:2)	0.0615417	0
480.3	C23H46O7PN	LPE(18:1)	1.91589	0.157095
500.3	C25H42O7PN	LPE(20:5)	0.00485855	0.0219202
502.3	C25H44O7PN	LPE(20:4)	0.492334	0
504.3	C25H46O7PN	LPE(20:3)	0.205679	0
506.3	C25H48O7PN	LPE(20:2)	0.121464	0
508.3	C25H50O7PN	LPE(20:1)	0.325523	0.0474939
510.3	C25H52O7PN	LPE(20:0)	0.00809759	0.0219202
526.3	C27H44O7PN	LPE(22:6)	0.343338	0.0109601
528.3	C27H46O7PN	LPE(22:5)	0.382206	0.0328804
Total LysoPE		Total LysoPE	4.08604	0.836623
634.4	C33H64O8PN	PE(28:1)	0	0.00365337
636.5	C33H66O8PN	PE(28:0)	0	0.0511472
662.5	C35H68O8PN	PE(30:1)	0.00485855	0.241123
664.5	C35H70O8PN	PE(30:0)	0.00161952	0.632034
688.5	C37H70O8PN	PE(32:2)	0.00323904	0.683181
690.5	C37H72O8PN	PE(32:1)	0.0534441	1.05217
692.5	C37H74O8PN	PE(32:0)	0.00647807	0.0840276
712.5	C39H70O8PN	PE(34:4)	0.00647807	0.0328804
714.5	C39H72O8PN	PE(34:3)	0.00647807	0.113255
716.5	C39H74O8PN	PE(34:2)	0.111747	1.01564
718.5	C39H76O8PN	PE(34:1)	0.333621	0.288617
720.5	C39H78O8PN	PE(34:0)	0	0
736.5	C41H70O8PN	PE(36:6)	0	0.00365337
738.5	C41H72O8PN	PE(36:5)	0.00809759	0.0146135
740.5	C41H74O8PN	PE(36:4)	0.0518246	0.0986411
742.5	C41H76O8PN	PE(36:3)	0.0955516	0.0621074
744.5	C41H78O8PN	PE(36:2)	0.634851	0.244776
746.6	C41H80O8PN	PE(36:1)	0.50367	0.0474939
748.6	C41H82O8PN	PE(36:0)	0.00161952	0
764.5	C43H74O8PN	PE(38:6)	0.0340099	0.00365337
766.5	C43H76O8PN	PE(38:5)	0.106888	0.00365337
768.5	C43H78O8PN	PE(38:4)	0.314187	0.0438405
770.6	C43H80O8PN	PE(38:3)	0.218635	0.00730675
772.6	C43H82O8PN	PE(38:2)	0.105269	0.0146135
774.6	C43H84O8PN	PE(38:1)	0.00971711	0
776.6	C43H86O8PN	PE(38:0)	0.0356294	0
788.5	C45H74O8PN	PE(40:8)	0.0161952	0.00365337
790.5	C45H76O8PN	PE(40:7)	0.0307708	0
792.5	C45H78O8PN	PE(40:6)	0.0599222	0.0146135
794.6	C45H80O8PN	PE(40:5)	0.0890735	0.00730675
796.6	C45H82O8PN	PE(40:4)	0.121464	0.0182669
798.6	C45H84O8PN	PE(40:3)	0.0356294	0
800.6	C45H86O8PN	PE(40:2)	0.0161952	0
812.5	C47H74O8PN	PE(42:10)	0.00161952	0.00365337
814.5	C47H76O8PN	PE(42:9)	0.00323904	0
816.5	C47H78O8PN	PE(42:8)	0	0
818.6	C47H80O8PN	PE(42:7)	0	0
820.6	C47H82O8PN	PE(42:6)	0.00971711	0.00730675
822.6	C47H84O8PN	PE(42:5)	0	0
824.6	C47H86O8PN	PE(42:4)	0.00323904	0
826.6	C47H88O8PN	PE(42:3)	0.0259123	0
828.6	C47H90O8PN	PE(42:2)	0.0194342	0
836.5	C49H74O8PN	PE(44:12)	0	0
838.5	C49H76O8PN	PE(44:11)	0	0
840.5	C49H78O8PN	PE(44:10)	0	0
842.6	C49H80O8PN	PE(44:9)	0.00161952	0
844.6	C49H82O8PN	PE(44:8)	0	0
846.6	C49H84O8PN	PE(44:7)	0.00161952	0
848.6	C49H86O8PN	PE(44:6)	0	0
850.6	C49H88O8PN	PE(44:5)	0	0
852.6	C49H90O8PN	PE(44:4)	0	0
854.7	C49H92O8PN	PE(44:3)	0.00161952	0.00365337
856.7	C49H94O8PN	PE(44:2)	0	0
Total PE		Total PE	3.08518	4.80053
659.5	C36H71O6PN2	PE-Cer(16:1)	0	0.00365337
661.5	C36H73O6PN2	PE-Cer(16:0)	0.00485855	0
687.5	C38H75O6PN2	PE-Cer(18:1)	0	0.0328804
689.5	C38H77O6PN2	PE-Cer(18:0)	0	0
773.6	C44H89O6PN2	PE-Cer(24:0)	0	0
Total PE-Cer		Total PE-Cer	0.00485855	0.0365337
672.5	C37H70O7PN	ePE(32:3)	0	0
674.5	C37H72O7PN	ePE(32:2)	0	0.102294
676.5	C37H74O7PN	ePE(32:1)	0.0307708	1.14716
678.5	C37H76O7PN	ePE(32:0)	0	0.215549
698.5	C39H72O7PN	ePE(34:4)	0	0.00365337
700.5	C39H74O7PN	ePE(34:3)	0	0.00365337
702.5	C39H76O7PN	ePE(34:2)	0.0421075	0.248429
704.6	C39H78O7PN	ePE(34:1)	0.260742	0.28131
706.6	C39H80O7PN	ePE(34:0)	0.00161952	0.00365337
724.5	C41H74O7PN	ePE(36:5)	0.00647807	0
726.5	C41H76O7PN	ePE(36:4)	0.0356294	0
728.6	C41H78O7PN	ePE(36:3)	0.0340099	0.0401871
730.6	C41H80O7PN	ePE(36:2)	0.322284	0.0657607
732.6	C41H82O7PN	ePE(36:1)	0.257503	0.0438405
734.6	C41H84O7PN	ePE(36:0)	0.00971711	0.00730675
750.5	C43H76O7PN	ePE(38:6)	0.0502051	0
752.6	C43H78O7PN	ePE(38:5)	0.16843	0.00730675
754.6	C43H80O7PN	ePE(38:4)	0.199201	0.00730675
756.6	C43H82O7PN	ePE(38:3)	0.10203	0.00730675
758.6	C43H84O7PN	ePE(38:2)	0.0744978	0.0146135
760.6	C43H86O7PN	ePE(38:1)	0.0793564	0.00365337
762.6	C43H88O7PN	ePE(38:0)	0.0113366	0.00365337
778.6	C45H80O7PN	ePE(40:6)	0.123083	0.00365337
780.6	C45H82O7PN	ePE(40:5)	0.118225	0.0109601
782.6	C45H84O7PN	ePE(40:4)	0.0987906	0
784.6	C45H86O7PN	ePE(40:3)	0.0583027	0
786.6	C45H88O7PN	ePE(40:2)	0.0259123	0
Total ePE		Total ePE	2.11023	2.22125
848.5	C43H75O13P	PI(34:4)	0	0.0255736
850.5	C43H77O13P	PI(34:3)	0.0340099	0.558966
852.5	C43H79O13P	PI(34:2)	0.152235	3.00673
854.5	C43H81O13P	PI(34:1)	0.148996	1.0339
872.5	C45H75O13P	PI(36:6)	0	0.0255736
874.5	C45H77O13P	PI(36:5)	0	0.248429
876.5	C45H79O13P	PI(36:4)	0.0680198	0.818356
878.5	C45H81O13P	PI(36:3)	0.0680198	0.522432
880.6	C45H83O13P	PI(36:2)	0.385445	0.836623
882.6	C45H85O13P	PI(36:1)	0.1328	0.288617
900.5	C47H79O13P	PI(38:6)	0	0
902.5	C47H81O13P	PI(38:5)	0.114986	0.058454
904.6	C47H83O13P	PI(38:4)	1.37173	0.434751
906.6	C47H85O13P	PI(38:3)	0.915028	0.252083
908.6	C47H87O13P	PI(38:2)	0.217015	0.058454
910.6	C47H89O13P	PI(38:1)	0	0.0109601
912.6	C47H91O13P	PI(38:0)	0	0
924.5	C49H79O13P	PI(40:8)	0.00161952	0.00365337
926.5	C49H81O13P	PI(40:7)	0.00161952	0
928.6	C49H83O13P	PI(40:6)	0.00485855	0
930.6	C49H85O13P	PI(40:5)	0.0307708	0.0328804
932.6	C49H87O13P	PI(40:4)	0.0566831	0.0182669
934.6	C49H89O13P	PI(40:3)	0.0178147	0
936.6	C49H91O13P	PI(40:2)	0	0
938.6	C49H93O13P	PI(40:1)	0	0
940.7	C49H95O13P	PI(40:0)	0.046966	0.449365
948.5	C51H79O13P	PI(42:10)	0.00161952	0
950.5	C51H81O13P	PI(42:9)	0.00161952	0
952.6	C51H83O13P	PI(42:8)	0	0
954.6	C51H85O13P	PI(42:7)	0	0.00730675
956.6	C51H87O13P	PI(42:6)	0	0
958.6	C51H89O13P	PI(42:5)	0.0113366	0.219202
960.6	C51H91O13P	PI(42:4)	0	0
962.6	C51H93O13P	PI(42:3)	0.0550636	0.0730675
964.7	C51H95O13P	PI(42:2)	0	0.00730675
972.5	C53H79O13P	PI(44:12)	0	0.00365337
974.5	C53H81O13P	PI(44:11)	0	0
976.6	C53H83O13P	PI(44:10)	0	0
978.6	C53H85O13P	PI(44:9)	0	0
980.6	C53H87O13P	PI(44:8)	0.00161952	0
982.6	C53H89O13P	PI(44:7)	0	0.00730675
984.6	C53H91O13P	PI(44:6)	0	0
986.6	C53H93O13P	PI(44:5)	0	0
988.7	C53H95O13P	PI(44:4)	0	0
990.7	C53H97O13P	PI(44:3)	0	0
992.7	C53H99O13P	PI(44:2)	0	0
Total PI		Total PI	3.83988	9.00191
734.5	C38H72O10PN	PS(32:1)	0.0259123	0.208242
736.5	C38H74O10PN	PS(32:0)	0	0.0146135
756.5	C40H70O10PN	PS(34:4)	0	0
758.5	C40H72O10PN	PS(34:3)	0	0.0182669
760.5	C40H74O10PN	PS(34:2)	0.043727	0.226509
762.5	C40H76O10PN	PS(34:1)	0.506909	0.0913343
764.5	C40H78O10PN	PS(34:0)	0	0.0182669
780.5	C42H70O10PN	PS(36:6)	0	0.0146135
782.5	C42H72O10PN	PS(36:5)	0	0.029227
784.5	C42H74O10PN	PS(36:4)	0.00647807	0.00365337
786.5	C42H76O10PN	PS(36:3)	0.00647807	0.0255736
788.5	C42H78O10PN	PS(36:2)	0.293133	0.0913343
790.6	C42H80O10PN	PS(36:1)	1.96286	0.679528
792.6	C42H82O10PN	PS(36:0)	0	0
806.5	C44H72O10PN	PS(38:7)	0	0
808.5	C44H74O10PN	PS(38:6)	0.00323904	0
810.5	C44H76O10PN	PS(38:5)	0.00647807	0.00365337
812.5	C44H78O10PN	PS(38:4)	0.1328	0.0146135
814.6	C44H80O10PN	PS(38:3)	0.262362	0.0401871
816.6	C44H82O10PN	PS(38:2)	0.103649	0.029227
818.6	C44H84O10PN	PS(38:1)	0.0728783	0.0255736
820.6	C44H86O10PN	PS(38:0)	0	0
832.5	C46H74O10PN	PS(40:8)	0.00161952	0.00730675
834.5	C46H76O10PN	PS(40:7)	0	0.0146135
836.5	C46H78O10PN	PS(40:6)	0.0761174	0
838.6	C46H80O10PN	PS(40:5)	0.165191	0
840.6	C46H82O10PN	PS(40:4)	0.215396	0.00730675
842.6	C46H84O10PN	PS(40:3)	0.0534441	0
844.6	C46H86O10PN	PS(40:2)	0.0323904	0.0109601
846.6	C46H88O10PN	PS(40:1)	0.0340099	0.0146135
854.5	C48H72O10PN	PS(42:11)	0	0
856.5	C48H74O10PN	PS(42:10)	0	0
858.5	C48H76O10PN	PS(42:9)	0.00161952	0.00365337
860.5	C48H78O10PN	PS(42:8)	0	0.00365337
862.6	C48H80O10PN	PS(42:7)	0	0.00730675
864.6	C48H82O10PN	PS(42:6)	0.00485855	0.00730675
866.6	C48H84O10PN	PS(42:5)	0	0
880.5	C50H74O10PN	PS(44:12)	0	0
882.5	C50H76O10PN	PS(44:11)	0	0
884.5	C50H78O10PN	PS(44:10)	0.00161952	0
886.6	C50H80O10PN	PS(44:9)	0.00161952	0.00365337
888.6	C50H82O10PN	PS(44:8)	0	0.00730675
890.6	C50H84O10PN	PS(44:7)	0.00161952	0
892.6	C50H86O10PN	PS(44:6)	0	0
894.6	C50H88O10PN	PS(44:5)	0	0
896.6	C50H90O10PN	PS(44:4)	0	0.00365337
898.6	C50H92O10PN	PS(44:3)	0	0
900.7	C50H94O10PN	PS(44:2)	0.00323904	0
Total PS		Total PS	4.01964	1.62575
746.5	C40H76O9PN	ePS(34:2)	0.00161952	0.0146135
748.5	C40H78O9PN	ePS(34:1)	0.0242928	0
772.5	C42H78O9PN	ePS(36:3)	0	0
774.6	C42H80O9PN	ePS(36:2)	0.0259123	0.00730675
776.6	C42H82O9PN	ePS(36:1)	0.0987906	0.0109601
778.6	C42H84O9PN	ePS(36:0)	0.00485855	0.0109601
794.5	C44H76O9PN	ePS(38:6)	0.00809759	0.00730675
796.5	C44H78O9PN	ePS(38:5)	0.00971711	0
798.6	C44H80O9PN	ePS(38:4)	0.00809759	0
800.6	C44H82O9PN	ePS(38:3)	0.00161952	0.00730675
802.6	C44H84O9PN	ePS(38:2)	0.0178147	0
804.6	C44H86O9PN	ePS(38:1)	0.0210537	0.0182669
824.6	C46H82O9PN	ePS(40:5)	0.00971711	0
826.6	C46H84O9PN	ePS(40:4)	0.00323904	0
828.6	C46H86O9PN	ePS(40:3)	0.0194342	0.00365337
830.6	C46H88O9PN	ePS(40:2)	0.00809759	0
Total ePS		Total ePS	0.262362	0.0803742
658.4	C35H61O8P	PA(32:4)	0.00161952	0
660.4	C35H63O8P	PA(32:3)	0	0.00365337
662.4	C35H65O8P	PA(32:2)	0.00485855	0.0182669
664.5	C35H67O8P	PA(32:1)	0.0129561	0
666.5	C35H69O8P	PA(32:0)	0.0161952	0.0657607
686.4	C37H65O8P	PA(34:4)	0	0.0109601
688.5	C37H67O8P	PA(34:3)	0	0.0109601
690.5	C37H69O8P	PA(34:2)	0	0
692.5	C37H71O8P	PA(34:1)	0.0696393	0
710.4	C39H65O8P	PA(36:6)	0.00161952	0.00730675
712.5	C39H67O8P	PA(36:5)	0	0.0219202
714.5	C39H69O8P	PA(36:4)	0	0
716.5	C39H71O8P	PA(36:3)	0	0
718.5	C39H73O8P	PA(36:2)	0.0890735	0
738.5	C41H69O8P	PA(38:6)	0	0.00365337
740.5	C41H71O8P	PA(38:5)	0	0
742.5	C41H73O8P	PA(38:4)	0.0502051	0.00365337
744.5	C41H75O8P	PA(38:3)	0.0566831	0.0255736
746.5	C41H77O8P	PA(38:2)	0.00647807	0
764.5	C43H71O8P	PA(40:7)	0	0.0365337
766.5	C43H73O8P	PA(40:6)	0	0
768.5	C43H75O8P	PA(40:5)	0.00809759	0.0255736
Total PA		Total PA	0.317426	0.233816
710.5	C36H69O10P	PG(30:1)	0	0.0730675
712.5	C36H71O10P	PG(30:0)	0.00809759	0.683181
736.5	C38H71O10P	PG(32:2)	0	0.200936
738.5	C38H73O10P	PG(32:1)	0.00161952	0.328804
740.5	C38H75O10P	PG(32:0)	0.00809759	0.493205
760.5	C40H71O10P	PG(34:4)	0.00161952	0.00730675
762.5	C40H73O10P	PG(34:3)	0	0.0146135
764.5	C40H75O10P	PG(34:2)	0	0.241123
766.5	C40H77O10P	PG(34:1)	0.00809759	0.120561
768.5	C40H79O10P	PG(34:0)	0.00161952	0.0438405
788.5	C42H75O10P	PG(36:4)	0	0.0365337
790.5	C42H77O10P	PG(36:3)	0	0.00365337
792.5	C42H79O10P	PG(36:2)	0.0161952	0.0548006
794.6	C42H81O10P	PG(36:1)	0.00971711	0.0146135
812.5	C44H75O10P	PG(38:6)	0	0
814.5	C44H77O10P	PG(38:5)	0	0.00365337
Total PG		Total PG	0.0550636	2.31989
Total Polar Lipids		Total Polar Lipids	100	100
30:1	C33H66O5N	14:0/16:1	0.106485	0.891989
		16:0/14:1	0.361192	1.85287
30:0	C33H68O5N	14:0/16:0	0.44362	1.03994
		16:0/16:1	1.29822	4.52545
32:1	C35H70O5N	16:0/16:0	2.36037	3.46788
32:0	C35H72O5N	18:3/16:1	0.0774329	0.814949
34:4	C37H68O5N	14:0/20:4	0	0.469973
		14:1/20:3	0.0677683	0.0772709
		18:3/16:0	0.357084	2.98413
34:3	C37H70O5N	18:2/16:1	0.101405	2.1058
		14:0/20:3	0.0430418	0
		18:2/16:0	3.54191	16.8615
34:2	C37H72O5N	18:1/16:1	2.82363	4.70318
		18:1/16:0	8.13133	8.54486
34:1	C37H74O5N	18:0/16:1	1.78304	1.87427
		18:3/18:3	0	0.714183
36:6	C39H68O5N	16:1/20:5	0.0677683	0.22523
		18:3/18:2	0.155309	5.82784
36:5	C39H70O5N	16:0/20:5	0.0772305	0.107531
		16:1/20:4	0	0.167073
		18:3/18:1	1.21432	5.28065
36:4	C39H72O5N	18:2/18:2	0.442198	7.29412
		16:0/20:4	0.470946	0.249671
		16:1/20:3	0.174224	0.0414792
		18:3/18:0	0.0527611	0.157744
36:3	C39H74O5N	18:2/18:1	1.91767	6.97053
		16:0/20:3	0.271566	0.310557
		16:1/20:2	0.0852259	0.0634929
		18:2/18:0	3.24042	3.25098
36:2	C39H76O5N	18:1/18:1	11.0637	5.3178
		16:0/20:2	0.179948	0.123728
		18:1/18:0	20.1488	4.81711
36:1	C39H78O5N	18:2/20:5	0.0440486	0
38:7	C41H70O5N	18:3/20:4	0.0451595	0.0770404
		18:1/20:5	0	0.200043
38:6	C41H72O5N	18:2/20:4	0	0.0604958
		16:0/22:6	0.216574	0.444058
		16:1/22:5	0	0.151148
		18:0/20:5	0	0.173889
38:5	C41H74O5N	18:1/20:4	1.40671	0.370685
		18:2/20:3	0	0.217243
		18:3/20:2	0	0.810247
		16:0/22:5	0.294885	1.24917
		16:1/22:4	0.13268	0.0605034
		18:0/20:4	16.8143	1.31396
38:4	C41H76O5N	18:1/20:3	1.85067	0.0474238
		16:0/22:4	0.0604965	0.2681
		18:0/20:3	17.8444	3.15997
38:3	C41H78O5N	18:1/20:2	0.231388	0.262284
		18:1/22:6	0	0
40:7	C43H74O5N	18:2/22:5	0	0
		18:3/22:4	0	0
		20:2/20:5	0	0
		20:3/20:4	0	0
40:6		18:0/22:6	0	0
	C43H76O5N	18:1/22:5	0	0
		18:2/22:4	0	0
40:5		20:2/20:4	0	0
		20:3/20:3	0	0
		18:0/22:5	0	0
	C43H78O5N	18:1/22:4	0	0
		20:2/20:3	0	0
Total DAG		Total DAG	100	100
764.674	C47H90O6N	44:2	0	0
766.69	C47H92O6N	44:1	0	0
768.706	C47H94O6N	44:0	0	0
776.711	C49H94O5N	e46:3	0	0
778.726	C49H96O5N	e46:2	0	0
780.742	C49H98O5N	e46:1	0	0
782.758	C49H100O5N	e46:0	0	0
790.69	C49H92O6N	46:3	0	0
792.706	C49H94O6N	46:2	0	0
794.721	C49H96O6N	46:1	0	0
796.737	C49H98O6N	46:0	0	0
802.726	C51H96O5N	e48:4	0	0
804.742	C51H98O5N	e48:3	0	0
806.758	C51H100O5N	e48:2	0	0
808.773	C51H102O5N	e48:1	0	0
810.789	C51H104O5N	e48:0	0	0
816.706	C51H94O6N	48:4	0	0
818.721	C51H96O6N	48:3	1.39401	2.66454
820.737	C51H98O6N	48:2	8.94423	8.50666
822.752	C51H100O6N	48:1	18.0025	13.5267
824.768	C51H102O6N	48:0	0	0
830.758	C53H100O5N	e50:4	0.300576	0.189001
832.773	C53H102O5N	e50:3	0.886667	1.42861
834.789	C53H104O5N	e50:2	3.67333	4.68615
836.804	C53H106O5N	e50:1	0.999791	1.53301
838.82	C53H108O5N	e50:0	0.285751	0.100622
844.737	C53H98O6N	50:4	1.70321	2.80811
846.752	C53H100O6N	50:3	8.60029	10.4654
848.768	C53H102O6N	50:2	22.1063	16.947
850.784	C53H104O6N	50:1	4.00744	1.959
852.799	C53H106O6N	50:0	0.0187099	0.0507021
856.773	C55H102O5N	e52:5	0.241768	0.113692
858.789	C55H104O5N	e52:4	0.278924	0.510625
860.804	C55H106O5N	e52:3	1.59497	1.10314
862.82	C55H108O5N	e52:2	3.54257	2.41384
864.836	C55H110O5N	e52:1	0.52956	0.323236
866.851	C55H112O5N	e52:0	0.0427574	0.590966
868.737	C55H98O6N	52:6	0	2.72438
870.752	C55H100O6N	52:5	1.38917	6.9895
872.768	C55H102O6N	52:4	2.92783	5.89856
874.784	C55H104O6N	52:3	10.3964	10.4331
876.799	C55H106O6N	52:2	8.13327	4.03343
878.815	C55H108O6N	52:1	0	0
880.83	C55H110O6N	52:0/e54:7	0	0
882.789	C57H104O5N	e54:6	0	0
884.804	C57H106O5N	e54:5	0	0
886.82	C57H108O5N	e54:4	0	0
888.836	C57H110O5N	e54:3	0	0
890.851	C57H112O5N	e54:2	0	0
892.867	C57H114O5N	e54:1	0	0
894.752	C57H100O6N	54:7/e54:0	0	0
896.768	C57H102O6N	54:6	0	0
898.784	C57H104O6N	54:5	0	0
900.799	C57H106O6N	54:4	0	0
902.815	C57H108O6N	54:3	0	0
904.83	C57H110O6N	54:2	0	0
906.846	C57H112O6N	54:1	0	0
908.862	C57H114O6N	54:0/e56:7	0	0
910.82	C59H108O5N	e56:6	0	0
912.836	C59H110O5N	e56:5	0	0
914.851	C59H112O5N	e56:4	0	0
916.867	C59H114O5N	e56:3	0	0
918.882	C59H116O5N	e56:2	0	0
920.898	C59H118O5N	e56:1	0	0
922.784	C59H104O6N	56:7/e56:0	0	0
924.799	C59H106O6N	56:6	0	0
926.815	C59H108O6N	56:5	0	0
928.83	C59H110O6N	56:4	0	0
930.846	C59H112O6N	56:3	0	0
932.862	C59H114O6N	56:2	0	0
934.877	C59H116O6N	56:1	0	0
936.836	C61H110O5N	e58:7/56:0	0	0
938.851	C61H112O5N	e58:6	0	0
940.867	C61H114O5N	e58:5	0	0
942.882	C61H116O5N	e58:4	0	0
944.898	C61H118O5N	e58:3	0	0
946.914	C61H120O5N	e58:2	0	0
948.929	C61H122O5N	e58:1/58:8	0	0
950.815	C61H108O6N	58:7/e58:0	0	0
952.83	C61H110O6N	58:6	0	0
954.846	C61H112O6N	58:5	0	0
956.862	C61H114O6N	58:4	0	0
958.877	C61H116O6N	58:3	0	0
960.893	C61H118O6N	58:2	0	0
962.908	C61H120O6N	58:1	0	0
964.867	C63H114O5N	e60:7/58:0	0	0
966.882	C63H116O5N	e60:6	0	0
968.898	C63H118O5N	e60:5	0	0
970.914	C63H120O5N	e60:4	0	0
972.929	C63H122O5N	e60:3	0	0
974.945	C63H124O5N	e60:2	0	0
976.83	C63H110O6N	60:8/e60:1	0	0
978.846	C63H112O6N	60:7/e60:0	0	0
980.862	C63H114O6N	60:6	0	0
982.877	C63H116O6N	60:5	0	0
984.893	C63H118O6N	60:4	0	0
986.908	C63H120O6N	60:3	0	0
988.924	C63H122O6N	60:2	0	0
990.94	C63H124O6N	60:1	0	0
		Total NL271 16:1 acyl containing	100	100
764.674	C47H90O6N	44:2	0	0
766.69	C47H92O6N	44:1	0	0
768.706	C47H94O6N	44:0	0	0
776.711	C49H94O5N	e46:3	0	0
778.726	C49H96O5N	e46:2	0	0
780.742	C49H98O5N	e46:1	0	0
782.758	C49H100O5N	e46:0	0	0
790.69	C49H92O6N	46:3	0	0
792.706	C49H94O6N	46:2	0	0
794.721	C49H96O6N	46:1	0	0
796.737	C49H98O6N	46:0	0	0
802.726	C51H96O5N	e48:4	0	0
804.742	C51H98O5N	e48:3	0	0
806.758	C51H100O5N	e48:2	0	0
808.773	C51H102O5N	e48:1	0	0
810.789	C51H104O5N	e48:0	0	0
816.706	C51H94O6N	48:4	0	0
818.721	C51H96O6N	48:3	0	0
820.737	C51H98O6N	48:2	1.86881	2.79682
822.752	C51H100O6N	48:1	10.4798	8.92828
824.768	C51H102O6N	48:0	14.7518	7.32666
830.758	C53H100O5N	e50:4	0.0183233	0.0901568
832.773	C53H102O5N	e50:3	0.0120111	0.172866
834.789	C53H104O5N	e50:2	0.817569	0.752842
836.804	C53H106O5N	e50:1	4.16889	2.23977
838.82	C53H108O5N	e50:0	1.6779	0.917633
844.737	C53H98O6N	50:4	0.151468	0.413044
846.752	C53H100O6N	50:3	1.33425	2.00591
848.768	C53H102O6N	50:2	8.77577	9.82529
850.784	C53H104O6N	50:1	23.4745	15.4673
852.799	C53H106O6N	50:0	3.65674	2.96855
856.773	C55H102O5N	e52:5	0	0.050084
858.789	C55H104O5N	e52:4	0.072739	0.0448079
860.804	C55H106O5N	e52:3	0.383845	0.555179
862.82	C55H108O5N	e52:2	3.1293	1.2025
864.836	C55H110O5N	e52:1	3.15262	1.56397
866.851	C55H112O5N	e52:0	0.64071	0.848555
868.737	C55H98O6N	52:6	0	0.746468
870.752	C55H100O6N	52:5	0.376545	2.6642
872.768	C55H102O6N	52:4	1.6149	8.84034
874.784	C55H104O6N	52:3	4.03232	9.64252
876.799	C55H106O6N	52:2	9.4692	15.2121
878.815	C55H108O6N	52:1	5.93993	4.7242
880.83	C55H110O6N	52:0/e54:7	0	0
882.789	C57H104O5N	e54:6	0	0
884.804	C57H106O5N	e54:5	0	0
886.82	C57H108O5N	e54:4	0	0
888.836	C57H110O5N	e54:3	0	0
890.851	C57H112O5N	e54:2	0	0
892.867	C57H114O5N	e54:1	0	0
894.752	C57H100O6N	54:7/e54:0	0	0
896.768	C57H102O6N	54:6	0	0
898.784	C57H104O6N	54:5	0	0
900.799	C57H106O6N	54:4	0	0
902.815	C57H108O6N	54:3	0	0
904.83	C57H110O6N	54:2	0	0
906.846	C57H112O6N	54:1	0	0
908.862	C57H114O6N	54:0/e56:7	0	0
910.82	C59H108O5N	e56:6	0	0
912.836	C59H110O5N	e56:5	0	0
914.851	C59H112O5N	e56:4	0	0
916.867	C59H114O5N	e56:3	0	0
918.882	C59H116O5N	e56:2	0	0
920.898	C59H118O5N	e56:1	0	0
922.784	C59H104O6N	56:7/e56:0	0	0
924.799	C59H106O6N	56:6	0	0
926.815	C59H108O6N	56:5	0	0
928.83	C59H110O6N	56:4	0	0
930.846	C59H112O6N	56:3	0	0
932.862	C59H114O6N	56:2	0	0
934.877	C59H116O6N	56:1	0	0
936.836	C61H110O5N	e58:7/56:0	0	0
938.851	C61H112O5N	e58:6	0	0
940.867	C61H114O5N	e58:5	0	0
942.882	C61H116O5N	e58:4	0	0
944.898	C61H118O5N	e58:3	0	0
946.914	C61H120O5N	e58:2	0	0
948.929	C61H122O5N	e58:1/58:8	0	0
950.815	C61H108O6N	58:7/e58:0	0	0
952.83	C61H110O6N	58:6	0	0
954.846	C61H112O6N	58:5	0	0
956.862	C61H114O6N	58:4	0	0
958.877	C61H116O6N	58:3	0	0
960.893	C61H118O6N	58:2	0	0
962.908	C61H120O6N	58:1	0	0
964.867	C63H114O5N	e60:7/58:0	0	0
966.882	C63H116O5N	e60:6	0	0
968.898	C63H118O5N	e60:5	0	0
970.914	C63H120O5N	e60:4	0	0
972.929	C63H122O5N	e60:3	0	0
974.945	C63H124O5N	e60:2	0	0
976.83	C63H110O6N	60:8/e60:1	0	0
978.846	C63H112O6N	60:7/e60:0	0	0
980.862	C63H114O6N	60:6	0	0
982.877	C63H116O6N	60:5	0	0
984.893	C63H118O6N	60:4	0	0
986.908	C63H120O6N	60:3	0	0
988.924	C63H122O6N	60:2	0	0
990.94	C63H124O6N	60:1	0	0
		Total NL273 16:0 acyl containing	100	100
764.674	C47H90O6N	44:2	0	0
766.69	C47H92O6N	44:1	0	0
768.706	C47H94O6N	44:0	0	0
776.711	C49H94O5N	e46:3	0	0
778.726	C49H96O5N	e46:2	0	0
780.742	C49H98O5N	e46:1	0	0
782.758	C49H100O5N	e46:0	0	0
790.69	C49H92O6N	46:3	0	0
792.706	C49H94O6N	46:2	0	0
794.721	C49H96O6N	46:1	0	0
796.737	C49H98O6N	46:0	0	0
802.726	C51H96O5N	e48:4	0	0
804.742	C51H98O5N	e48:3	0	0
806.758	C51H100O5N	e48:2	0	0
808.773	C51H102O5N	e48:1	0	0
810.789	C51H104O5N	e48:0	0	0
816.706	C51H94O6N	48:4	0	0
818.721	C51H96O6N	48:3	0	0
820.737	C51H98O6N	48:2	0	0
822.752	C51H100O6N	48:1	0	0
824.768	C51H102O6N	48:0	0	0
830.758	C53H100O5N	e50:4	0	0
832.773	C53H102O5N	e50:3	0	0
834.789	C53H104O5N	e50:2	0	0
836.804	C53H106O5N	e50:1	0	0
838.82	C53H108O5N	e50:0	0	0
844.737	C53H98O6N	50:4	0	0
846.752	C53H100O6N	50:3	7.98804	2.98749
848.768	C53H102O6N	50:2	15.4662	3.19314
850.784	C53H104O6N	50:1	0	0.136718
852.799	C53H106O6N	50:0	0	0.0139142
856.773	C55H102O5N	e52:5	0.209194	0.155108
858.789	C55H104O5N	e52:4	0.408887	0.473696
860.804	C55H106O5N	e52:3	2.48084	1.06066
862.82	C55H108O5N	e52:2	1.58797	0.370217
864.836	C55H110O5N	e52:1	0	0.0211707
866.851	C55H112O5N	e52:0	0	0.266727
868.737	C55H98O6N	52:6	0.114274	1.41335
870.752	C55H100O6N	52:5	1.3288	4.99093
872.768	C55H102O6N	52:4	0	3.03939
874.784	C55H104O6N	52:3	18.1057	10.9699
876.799	C55H106O6N	52:2	3.96387	1.77509
878.815	C55H108O6N	52:1	0	0.11288
880.83	C55H110O6N	52:0/e54:7	0	0.109815
882.789	C57H104O5N	e54:6	0.25568	0.16803
884.804	C57H106O5N	e54:5	0.436987	0.431495
886.82	C57H108O5N	e54:4	1.00299	0.302007
888.836	C57H110O5N	e54:3	2.35153	0.675237
890.851	C57H112O5N	e54:2	0	0.202342
892.867	C57H114O5N	e54:1	0.45488	2.84212
894.752	C57H100O6N	54:7/e54:0	2.67681	12.6105
896.768	C57H102O6N	54:6	9.63245	23.9606
898.784	C57H104O6N	54:5	8.57652	14.8857
900.799	C57H106O6N	54:4	11.9414	10.4208
902.815	C57H108O6N	54:3	10.9674	2.07097
904.83	C57H110O6N	54:2	0.049588	0.339987
906.846	C57H112O6N	54:1	0	0
908.862	C57H114O6N	54:0/e56:7	0	0
910.82	C59H108O5N	e56:6	0	0
912.836	C59H110O5N	e56:5	0	0
914.851	C59H112O5N	e56:4	0	0
916.867	C59H114O5N	e56:3	0	0
918.882	C59H116O5N	e56:2	0	0
920.898	C59H118O5N	e56:1	0	0
922.784	C59H104O6N	56:7/e56:0	0	0
924.799	C59H106O6N	56:6	0	0
926.815	C59H108O6N	56:5	0	0
928.83	C59H110O6N	56:4	0	0
930.846	C59H112O6N	56:3	0	0
932.862	C59H114O6N	56:2	0	0
934.877	C59H116O6N	56:1	0	0
936.836	C61H110O5N	e58:7/56:0	0	0
938.851	C61H112O5N	e58:6	0	0
940.867	C61H114O5N	e58:5	0	0
942.882	C61H116O5N	e58:4	0	0
944.898	C61H118O5N	e58:3	0	0
946.914	C61H120O5N	e58:2	0	0
948.929	C61H122O5N	e58:1/58:8	0	0
950.815	C61H108O6N	58:7/e58:0	0	0
952.83	C61H110O6N	58:6	0	0
954.846	C61H112O6N	58:5	0	0
956.862	C61H114O6N	58:4	0	0
958.877	C61H116O6N	58:3	0	0
960.893	C61H118O6N	58:2	0	0
962.908	C61H120O6N	58:1	0	0
964.867	C63H114O5N	e60:7/58:0	0	0
966.882	C63H116O5N	e60:6	0	0
968.898	C63H118O5N	e60:5	0	0
970.914	C63H120O5N	e60:4	0	0
972.929	C63H122O5N	e60:3	0	0
974.945	C63H124O5N	e60:2	0	0
976.83	C63H110O6N	60:8/e60:1	0	0
978.846	C63H112O6N	60:7/e60:0	0	0
980.862	C63H114O6N	60:6	0	0
982.877	C63H116O6N	60:5	0	0
984.893	C63H118O6N	60:4	0	0
986.908	C63H120O6N	60:3	0	0
988.924	C63H122O6N	60:2	0	0
990.94	C63H124O6N	60:1	0	0
		Total NL297 18:2 acyl containing	100	100
764.674	C47H90O6N	44:2	0	0
766.69	C47H92O6N	44:1	0	0
768.706	C47H94O6N	44:0	0	0
776.711	C49H94O5N	e46:3	0	0
778.726	C49H96O5N	e46:2	0	0
780.742	C49H98O5N	e46:1	0	0
782.758	C49H100O5N	e46:0	0	0
790.69	C49H92O6N	46:3	0	0
792.706	C49H94O6N	46:2	0	0
794.721	C49H96O6N	46:1	0	0
796.737	C49H98O6N	46:0	0	0
802.726	C51H96O5N	e48:4	0	0
804.742	C51H98O5N	e48:3	0	0
806.758	C51H100O5N	e48:2	0	0
808.773	C51H102O5N	e48:1	0	0
810.789	C51H104O5N	e48:0	0	0
816.706	C51H94O6N	48:4	0	0
818.721	C51H96O6N	48:3	0	0
820.737	C51H98O6N	48:2	0	0
822.752	C51H100O6N	48:1	0	0
824.768	C51H102O6N	48:0	0	0
830.758	C53H100O5N	e50:4	0	0
832.773	C53H102O5N	e50:3	0	0
834.789	C53H104O5N	e50:2	0	0
836.804	C53H106O5N	e50:1	0	0
838.82	C53H108O5N	e50:0	0	0
844.737	C53H98O6N	50:4	0	0
846.752	C53H100O6N	50:3	0	0
848.768	C53H102O6N	50:2	10.7178	6.29137
850.784	C53H104O6N	50:1	16.2839	7.28882
852.799	C53H106O6N	50:0	0	0
856.773	C55H102O5N	e52:5	0.00853774	0.0114724
858.789	C55H104O5N	e52:4	0.113877	0.141494
860.804	C55H106O5N	e52:3	0.823037	0.580546
862.82	C55H108O5N	e52:2	4.82335	2.06065
864.836	C55H110O5N	e52:1	2.09073	0.890954
866.851	C55H112O5N	e52:0	0	0
868.737	C55H98O6N	52:6	0.0524503	0.071519
870.752	C55H100O6N	52:5	0.12396	0.60277
872.768	C55H102O6N	52:4	0.808705	2.38852
874.784	C55H104O6N	52:3	7.84438	10.5231
876.799	C55H106O6N	52:2	21.8083	19.9078
878.815	C55H108O6N	52:1	3.27169	2.76314
880.83	C55H110O6N	52:0/e54:7	0.177556	0.0909563
882.789	C57H104O5N	e54:6	0.0455598	0.0160556
884.804	C57H106O5N	e54:5	0.011389	0.0466174
886.82	C57H108O5N	e54:4	0.376981	0.279633
888.836	C57H110O5N	e54:3	3.12695	0.867184
890.851	C57H112O5N	e54:2	2.82242	1.47649
892.867	C57H114O5N	e54:1	0.457477	0.319203
894.752	C57H100O6N	54:7/e54:0	0.0381743	0.833826
896.768	C57H102O6N	54:6	0.256721	3.22964
898.784	C57H104O6N	54:5	1.99073	9.84844
900.799	C57H106O6N	54:4	3.51348	10.7422
902.815	C57H108O6N	54:3	10.9997	12.8825
904.83	C57H110O6N	54:2	6.4629	4.98973
906.846	C57H112O6N	54:1	0.94922	0.855284
908.862	C57H114O6N	54:0/e56:7	0	0
910.82	C59H108O5N	e56:6	0	0
912.836	C59H110O5N	e56:5	0	0
914.851	C59H112O5N	e56:4	0	0
916.867	C59H114O5N	e56:3	0	0
918.882	C59H116O5N	e56:2	0	0
920.898	C59H118O5N	e56:1	0	0
922.784	C59H104O6N	56:7/e56:0	0	0
924.799	C59H106O6N	56:6	0	0
926.815	C59H108O6N	56:5	0	0
928.83	C59H110O6N	56:4	0	0
930.846	C59H112O6N	56:3	0	0
932.862	C59H114O6N	56:2	0	0
934.877	C59H116O6N	56:1	0	0
936.836	C61H110O5N	e58:7/56:0	0	0
938.851	C61H112O5N	e58:6	0	0
940.867	C61H114O5N	e58:5	0	0
942.882	C61H116O5N	e58:4	0	0
944.898	C61H118O5N	e58:3	0	0
946.914	C61H120O5N	e58:2	0	0
948.929	C61H122O5N	e58:1/58:8	0	0
950.815	C61H108O6N	58:7/e58:0	0	0
952.83	C61H110O6N	58:6	0	0
954.846	C61H112O6N	58:5	0	0
956.862	C61H114O6N	58:4	0	0
958.877	C61H116O6N	58:3	0	0
960.893	C61H118O6N	58:2	0	0
962.908	C61H120O6N	58:1	0	0
964.867	C63H114O5N	e60:7/58:0	0	0
966.882	C63H116O5N	e60:6	0	0
968.898	C63H118O5N	e60:5	0	0
970.914	C63H120O5N	e60:4	0	0
972.929	C63H122O5N	e60:3	0	0
974.945	C63H124O5N	e60:2	0	0
976.83	C63H110O6N	60:8/e60:1	0	0
978.846	C63H112O6N	60:7/e60:0	0	0
980.862	C63H114O6N	60:6	0	0
982.877	C63H116O6N	60:5	0	0
984.893	C63H118O6N	60:4	0	0
986.908	C63H120O6N	60:3	0	0
988.924	C63H122O6N	60:2	0	0
990.94	C63H124O6N	60:1	0	0
		Total NL299 18:1 acyl containing	100	100
764.674	C47H90O6N	44:2	0	0
766.69	C47H92O6N	44:1	0	0
768.706	C47H94O6N	44:0	0	0
776.711	C49H94O5N	e46:3	0	0
778.726	C49H96O5N	e46:2	0	0
780.742	C49H98O5N	e46:1	0	0
782.758	C49H100O5N	e46:0	0	0
790.69	C49H92O6N	46:3	0	0
792.706	C49H94O6N	46:2	0	0
794.721	C49H96O6N	46:1	0	0
796.737	C49H98O6N	46:0	0	0
802.726	C51H96O5N	e48:4	0	0
804.742	C51H98O5N	e48:3	0	0
806.758	C51H100O5N	e48:2	0	0
808.773	C51H102O5N	e48:1	0	0
810.789	C51H104O5N	e48:0	0	0
816.706	C51H94O6N	48:4	0	0
818.721	C51H96O6N	48:3	0	0
820.737	C51H98O6N	48:2	0	0
822.752	C51H100O6N	48:1	0	0
824.768	C51H102O6N	48:0	0	0
830.758	C53H100O5N	e50:4	0	0
832.773	C53H102O5N	e50:3	0	0
834.789	C53H104O5N	e50:2	0	0
836.804	C53H106O5N	e50:1	0	0
838.82	C53H108O5N	e50:0	0	0
844.737	C53H98O6N	50:4	0	0
846.752	C53H100O6N	50:3	0	0
848.768	C53H102O6N	50:2	0	0
850.784	C53H104O6N	50:1	9.47351	5.61011
852.799	C53H106O6N	50:0	13.3001	8.87937
856.773	C55H102O5N	e52:5	0	0.124683
858.789	C55H104O5N	e52:4	0	0
860.804	C55H106O5N	e52:3	0.157494	0.173222
862.82	C55H108O5N	e52:2	1.05114	0.564312
864.836	C55H110O5N	e52:1	4.48104	1.88748
866.851	C55H112O5N	e52:0	1.74963	0.925053
868.737	C55H98O6N	52:6	0.235071	0.280261
870.752	C55H100O6N	52:5	0.0242109	0.198153
872.768	C55H102O6N	52:4	0.22284	0.543877
874.784	C55H104O6N	52:3	1.42683	1.55231
876.799	C55H106O6N	52:2	11.0015	11.5318
878.815	C55H108O6N	52:1	18.3284	15.4354
880.83	C55H110O6N	52:0/e54:7	3.9017	6.77789
882.789	C57H104O5N	e54:6	0	0.134008
884.804	C57H106O5N	e54:5	0.0746072	0.385704
886.82	C57H108O5N	e54:4	0.145501	0.0403711
888.836	C57H110O5N	e54:3	0.452186	0.36953
890.851	C57H112O5N	e54:2	1.69321	1.25901
892.867	C57H114O5N	e54:1	2.10725	1.2089
894.752	C57H100O6N	54:7/e54:0	0.96104	1.47615
896.768	C57H102O6N	54:6	0.0559453	0.342776
898.784	C57H104O6N	54:5	0.125285	1.81213
900.799	C57H106O6N	54:4	2.22594	8.54887
902.815	C57H108O6N	54:3	4.24238	7.504
904.83	C57H110O6N	54:2	14.3996	13.6801
906.846	C57H112O6N	54:1	7.75905	4.88834
908.862	C57H114O6N	54:0/e56:7	0.404422	3.86615
910.82	C59H108O5N	e56:6	0	0
912.836	C59H110O5N	e56:5	0	0
914.851	C59H112O5N	e56:4	0	0
916.867	C59H114O5N	e56:3	0	0
918.882	C59H116O5N	e56:2	0	0
920.898	C59H118O5N	e56:1	0	0
922.784	C59H104O6N	56:7/e56:0	0	0
924.799	C59H106O6N	56:6	0	0
926.815	C59H108O6N	56:5	0	0
928.83	C59H110O6N	56:4	0	0
930.846	C59H112O6N	56:3	0	0
932.862	C59H114O6N	56:2	0	0
934.877	C59H116O6N	56:1	0	0
936.836	C61H110O5N	e58:7/56:0	0	0
938.851	C61H112O5N	e58:6	0	0
940.867	C61H114O5N	e58:5	0	0
942.882	C61H116O5N	e58:4	0	0
944.898	C61H118O5N	e58:3	0	0
946.914	C61H120O5N	e58:2	0	0
948.929	C61H122O5N	e58:1/58:8	0	0
950.815	C61H108O6N	58:7/e58:0	0	0
952.83	C61H110O6N	58:6	0	0
954.846	C61H112O6N	58:5	0	0
956.862	C61H114O6N	58:4	0	0
958.877	C61H116O6N	58:3	0	0
960.893	C61H118O6N	58:2	0	0
962.908	C61H120O6N	58:1	0	0
964.867	C63H114O5N	e60:7/58:0	0	0
966.882	C63H116O5N	e60:6	0	0
968.898	C63H118O5N	e60:5	0	0
970.914	C63H120O5N	e60:4	0	0
972.929	C63H122O5N	e60:3	0	0
974.945	C63H124O5N	e60:2	0	0
976.83	C63H110O6N	60:8/e60:1	0	0
978.846	C63H112O6N	60:7/e60:0	0	0
980.862	C63H114O6N	60:6	0	0
982.877	C63H116O6N	60:5	0	0
984.893	C63H118O6N	60:4	0	0
986.908	C63H120O6N	60:3	0	0
988.924	C63H122O6N	60:2	0	0
990.94	C63H124O6N	60:1	0	0
		Total NL301 18:0 acyl containing	100	100
764.674	C47H90O6N	44:2	0	0
766.69	C47H92O6N	44:1	0	0
768.706	C47H94O6N	44:0	0	0
776.711	C49H94O5N	e46:3	0	0
778.726	C49H96O5N	e46:2	0	0
780.742	C49H98O5N	e46:1	0	0
782.758	C49H100O5N	e46:0	0	0
790.69	C49H92O6N	46:3	0	0
792.706	C49H94O6N	46:2	0	0
794.721	C49H96O6N	46:1	0	0
796.737	C49H98O6N	46:0	0	0
802.726	C51H96O5N	e48:4	0	0
804.742	C51H98O5N	e48:3	0	0
806.758	C51H100O5N	e48:2	0	0
808.773	C51H102O5N	e48:1	0	0
810.789	C51H104O5N	e48:0	0	0
816.706	C51H94O6N	48:4	0	0
818.721	C51H96O6N	48:3	0	0
820.737	C51H98O6N	48:2	0	0
822.752	C51H100O6N	48:1	0	0
824.768	C51H102O6N	48:0	0	0
830.758	C53H100O5N	e50:4	0	0
832.773	C53H102O5N	e50:3	0	0
834.789	C53H104O5N	e50:2	0	0
836.804	C53H106O5N	e50:1	0	0
838.82	C53H108O5N	e50:0	0	0
844.737	C53H98O6N	50:4	0	0
846.752	C53H100O6N	50:3	0	0
848.768	C53H102O6N	50:2	0	0
850.784	C53H104O6N	50:1	0	0
852.799	C53H106O6N	50:0	0	0
856.773	C55H102O5N	e52:5	0	0
858.789	C55H104O5N	e52:4	0	0
860.804	C55H106O5N	e52:3	0	0
862.82	C55H108O5N	e52:2	0	0
864.836	C55H110O5N	e52:1	0	0
866.851	C55H112O5N	e52:0	0	0
868.737	C55H98O6N	52:6	0	0
870.752	C55H100O6N	52:5	0	0
872.768	C55H102O6N	52:4	0	0
874.784	C55H104O6N	52:3	0	0
876.799	C55H106O6N	52:2	0	0
878.815	C55H108O6N	52:1	0	0
880.83	C55H110O6N	52:0/e54:7	0.185772	3.42338
882.789	C57H104O5N	e54:6	0.601494	4.47135
884.804	C57H106O5N	e54:5	5.30858	5.66457
886.82	C57H108O5N	e54:4	2.85284	2.97083
888.836	C57H110O5N	e54:3	0.284658	1.30272
890.851	C57H112O5N	e54:2	0.459266	3.67377
892.867	C57H114O5N	e54:1	1.46022	4.17797
894.752	C57H100O6N	54:7/e54:0	1.69205	0
896.768	C57H102O6N	54:6	8.65226	13.0568
898.784	C57H104O6N	54:5	21.7809	19.3634
900.799	C57H106O6N	54:4	10.5847	6.29304
902.815	C57H108O6N	54:3	0	0.601424
904.83	C57H110O6N	54:2	0.898982	0.546997
906.846	C57H112O6N	54:1	1.7928	0.987711
908.862	C57H114O6N	54:0/e56:7	1.77721	2.15677
910.82	C59H108O5N	e56:6	4.32636	2.27415
912.836	C59H110O5N	e56:5	7.16391	3.84465
914.851	C59H112O5N	e56:4	2.10835	0.605273
916.867	C59H114O5N	e56:3	0	0.618175
918.882	C59H116O5N	e56:2	0.0839229	1.28122
920.898	C59H118O5N	e56:1	1.17216	3.35418
922.784	C59H104O6N	56:7/e56:0	3.16484	3.21781
924.799	C59H106O6N	56:6	10.007	7.25894
926.815	C59H108O6N	56:5	11.4269	5.3857
928.83	C59H110O6N	56:4	2.21482	3.4692
930.846	C59H112O6N	56:3	0	0
932.862	C59H114O6N	56:2	0	0
934.877	C59H116O6N	56:1	0	0
936.836	C61H110O5N	e58:7/56:0	0	0
938.851	C61H112O5N	e58:6	0	0
940.867	C61H114O5N	e58:5	0	0
942.882	C61H116O5N	e58:4	0	0
944.898	C61H118O5N	e58:3	0	0
946.914	C61H120O5N	e58:2	0	0
948.929	C61H122O5N	e58:1/58:8	0	0
950.815	C61H108O6N	58:7/e58:0	0	0
952.83	C61H110O6N	58:6	0	0
954.846	C61H112O6N	58:5	0	0
956.862	C61H114O6N	58:4	0	0
958.877	C61H116O6N	58:3	0	0
960.893	C61H118O6N	58:2	0	0
962.908	C61H120O6N	58:1	0	0
964.867	C63H114O5N	e60:7/58:0	0	0
966.882	C63H116O5N	e60:6	0	0
968.898	C63H118O5N	e60:5	0	0
970.914	C63H120O5N	e60:4	0	0
972.929	C63H122O5N	e60:3	0	0
974.945	C63H124O5N	e60:2	0	0
976.83	C63H110O6N	60:8/e60:1	0	0
978.846	C63H112O6N	60:7/e60:0	0	0
980.862	C63H114O6N	60:6	0	0
982.877	C63H116O6N	60:5	0	0
984.893	C63H118O6N	60:4	0	0
986.908	C63H120O6N	60:3	0	0
988.924	C63H122O6N	60:2	0	0
990.94	C63H124O6N	60:1	0	0
		Total NL321 20:4 acyl containing	100	100

## Sheet: Sheet1 (2)
Supplementary Table 4 Identities of lipids detected in Exosome/HG-NV
			% by group					% by group					% by group
Mass	Formula	Name	Exosomes	HG-NV	Mass	Formula	Name	Exosomes	HG-NV	Mass	Formula	Name	Exosomes	HG-NV
494.3	C24H48O7PN	LPC(16:1)	0.0566831	0.0182669	817.7	C47H97N2O6P	DSM(24:0)	0	0.292648	818.6	C47H80O8PN	PE(42:7)	0	0
496.3	C24H50O7PN	LPC(16:0)	0.395162	2.21394	Total SM and DSM			10.303	22.5339	820.6	C47H82O8PN	PE(42:6)	0.00971711	0.00730675
518.3	C26H48O7PN	LPC(18:3)	0.00485855	0.0255736	714.5	C40H76O7PN	ePC(32:3)	0.16843	0.0694141	822.6	C47H84O8PN	PE(42:5)	0	0
520.3	C26H50O7PN	LPC(18:2)	0.0518246	0.0621074	716.6	C40H78O7PN	ePC(32:2)	0.0761174	0.00730675	824.6	C47H86O8PN	PE(42:4)	0.00323904	0
522.3	C26H52O7PN	LPC(18:1)	0.319045	0.116908	718.6	C40H80O7PN	ePC(32:1)	1.75718	0.372644	826.6	C47H88O8PN	PE(42:3)	0.0259123	0
524.4	C26H54O7PN	LPC(18:0)	0.20082	0.5955	720.6	C40H82O7PN	ePC(32:0)	1.51101	0.537046	828.6	C47H90O8PN	PE(42:2)	0.0194342	0
542.3	C28H48O7PN	LPC(20:5)	0	0.00730675	740.6	C42H78O7PN	ePC(34:4)	0.0210537	0.102294	836.5	C49H74O8PN	PE(44:12)	0	0
544.3	C28H50O7PN	LPC(20:4)	0.111747	0.0438405	742.6	C42H80O7PN	ePC(34:3)	0.0858345	0.0657607	838.5	C49H76O8PN	PE(44:11)	0	0
546.3	C28H52O7PN	LPC(20:3)	0.0550636	0.0109601	744.6	C42H82O7PN	ePC(34:2)	0.720686	0.244776	840.5	C49H78O8PN	PE(44:10)	0	0
548.4	C28H54O7PN	LPC(20:2)	0.0113366	0.029227	746.6	C42H84O7PN	ePC(34:1)	6.40843	1.70613	842.6	C49H80O8PN	PE(44:9)	0.00161952	0
550.4	C28H56O7PN	LPC(20:1)	0.0291513	0.0548006	748.6	C42H86O7PN	ePC(34:0)	1.32477	0.394564	844.6	C49H82O8PN	PE(44:8)	0	0
552.4	C28H58O7PN	LPC(20:0)	0.0210537	0.0328804	766.6	C44H80O7PN	ePC(36:5)	0.591124	0.219202	846.6	C49H84O8PN	PE(44:7)	0.00161952	0
568.3	C30H50O7PN	LPC(22:6)	0.0583027	0.0803742	768.6	C44H82O7PN	ePC(36:4)	0.362772	0.248429	848.6	C49H86O8PN	PE(44:6)	0	0
570.3	C30H52O7PN	LPC(22:5)	0.0291513	0.0548006	770.6	C44H84O7PN	ePC(36:3)	0.63971	0.30323	850.6	C49H88O8PN	PE(44:5)	0	0
Total LysoPC			1.3442	3.34649	772.6	C44H86O7PN	ePC(36:2)	1.48348	0.518779	852.6	C49H90O8PN	PE(44:4)	0	0
676.5	C36H70O8PN	PC(28:1)	0.0534441	0.186322	774.6	C44H88O7PN	ePC(36:1)	1.66001	1.10332	854.7	C49H92O8PN	PE(44:3)	0.00161952	0.00365337
704.5	C38H74O8PN	PC(30:1)	0.191103	0.0949877	776.6	C44H90O7PN	ePC(36:0)	0.183006	0.295923	856.7	C49H94O8PN	PE(44:2)	0	0
706.5	C38H76O8PN	PC(30:0)	1.93209	0.869503	792.6	C46H82O7PN	ePC(38:6)	0.793564	0.252083	Total PE			3.08518	4.80053
730.5	C40H76O8PN	PC(32:2)	0.204059	0.182669	794.6	C46H84O7PN	ePC(38:5)	2.04221	0.748942	659.5	C36H71O6PN2	PE-Cer(16:1)	0	0.00365337
732.5	C40H78O8PN	PC(32:1)	3.2358	0.979104	796.6	C46H86O7PN	ePC(38:4)	1.71345	0.60646	661.5	C36H73O6PN2	PE-Cer(16:0)	0.00485855	0
734.6	C40H80O8PN	PC(32:0)	3.03174	1.92533	798.6	C46H88O7PN	ePC(38:3)	0.53768	0.28131	687.5	C38H75O6PN2	PE-Cer(18:1)	0	0.0328804
754.5	C42H76O8PN	PC(34:4)	0.0275318	0.248429	800.6	C46H90O7PN	ePC(38:2)	0.414597	0.62838	689.5	C38H77O6PN2	PE-Cer(18:0)	0	0
756.5	C42H78O8PN	PC(34:3)	0.16843	0.94257	802.7	C46H92O7PN	ePC(38:1)	0.341718	0.456672	773.6	C44H89O6PN2	PE-Cer(24:0)	0	0
758.6	C42H80O8PN	PC(34:2)	1.56931	2.0532	804.7	C46H94O7PN	ePC(38:0)	0.10203	0.186322	Total PE-Cer			0.00485855	0.0365337
760.6	C42H82O8PN	PC(34:1)	10.7649	7.27752	820.6	C48H86O7PN	ePC(40:6)	1.85597	0.548006	672.5	C37H70O7PN	ePE(32:3)	0	0
762.6	C42H84O8PN	PC(34:0)	1.11261	0.5955	822.6	C48H88O7PN	ePC(40:5)	1.04783	0.489552	674.5	C37H72O7PN	ePE(32:2)	0	0.102294
778.5	C44H76O8PN	PC(36:6)	0.0340099	0.368991	824.6	C48H90O7PN	ePC(40:4)	0.194342	0.197282	676.5	C37H74O7PN	ePE(32:1)	0.0307708	1.14716
780.5	C44H78O8PN	PC(36:5)	0.131181	1.60018	826.7	C48H92O7PN	ePC(40:3)	0.129561	0.226509	678.5	C37H76O7PN	ePE(32:0)	0	0.215549
782.6	C44H80O8PN	PC(36:4)	0.863203	3.05787	828.7	C48H94O7PN	ePC(40:2)	0.238069	0.208242	698.5	C39H72O7PN	ePE(34:4)	0	0.00365337
784.6	C44H82O8PN	PC(36:3)	0.926364	1.57826	Total ePC			26.4046	11.0186	700.5	C39H74O7PN	ePE(34:3)	0	0.00365337
786.6	C44H84O8PN	PC(36:2)	3.94839	3.37572	452.3	C21H42O7PN	LPE(16:1)	0.105269	0.0438405	702.5	C39H76O7PN	ePE(34:2)	0.0421075	0.248429
788.6	C44H86O8PN	PC(36:1)	5.74119	3.89815	454.3	C21H44O7PN	LPE(16:0)	0.116605	0.474939	704.6	C39H78O7PN	ePE(34:1)	0.260742	0.28131
790.6	C44H88O8PN	PC(36:0)	0.103649	0.105948	476.3	C23H42O7PN	LPE(18:3)	0.00323904	0.0255736	706.6	C39H80O7PN	ePE(34:0)	0.00161952	0.00365337
806.6	C46H80O8PN	PC(38:6)	0.314187	0.453018	478.3	C23H44O7PN	LPE(18:2)	0.0615417	0	724.5	C41H74O7PN	ePE(36:5)	0.00647807	0
808.6	C46H82O8PN	PC(38:5)	0.714208	1.65133	480.3	C23H46O7PN	LPE(18:1)	1.91589	0.157095	726.5	C41H76O7PN	ePE(36:4)	0.0356294	0
810.6	C46H84O8PN	PC(38:4)	2.05517	3.39398	500.3	C25H42O7PN	LPE(20:5)	0.00485855	0.0219202	728.6	C41H78O7PN	ePE(36:3)	0.0340099	0.0401871
812.6	C46H86O8PN	PC(38:3)	1.25513	1.46135	502.3	C25H44O7PN	LPE(20:4)	0.492334	0	730.6	C41H80O7PN	ePE(36:2)	0.322284	0.0657607
814.6	C46H88O8PN	PC(38:2)	0.617036	0.548006	504.3	C25H46O7PN	LPE(20:3)	0.205679	0	732.6	C41H82O7PN	ePE(36:1)	0.257503	0.0438405
816.6	C46H90O8PN	PC(38:1)	0.289894	0.0803742	506.3	C25H48O7PN	LPE(20:2)	0.121464	0	734.6	C41H84O7PN	ePE(36:0)	0.00971711	0.00730675
818.7	C46H92O8PN	PC(38:0)	0.309328	0.0694141	508.3	C25H50O7PN	LPE(20:1)	0.325523	0.0474939	750.5	C43H76O7PN	ePE(38:6)	0.0502051	0
830.6	C48H80O8PN	PC(40:8)	0.325523	0.179015	510.3	C25H52O7PN	LPE(20:0)	0.00809759	0.0219202	752.6	C43H78O7PN	ePE(38:5)	0.16843	0.00730675
832.6	C48H82O8PN	PC(40:7)	0.0728783	0.233816	526.3	C27H44O7PN	LPE(22:6)	0.343338	0.0109601	754.6	C43H80O7PN	ePE(38:4)	0.199201	0.00730675
834.6	C48H84O8PN	PC(40:6)	0.395162	0.829316	528.3	C27H46O7PN	LPE(22:5)	0.382206	0.0328804	756.6	C43H82O7PN	ePE(38:3)	0.10203	0.00730675
836.6	C48H86O8PN	PC(40:5)	0.401641	1.04486	Total LysoPE			4.08604	0.836623	758.6	C43H84O7PN	ePE(38:2)	0.0744978	0.0146135
838.6	C48H88O8PN	PC(40:4)	0.36925	0.803742	634.4	C33H64O8PN	PE(28:1)	0	0.00365337	760.6	C43H86O7PN	ePE(38:1)	0.0793564	0.00365337
840.6	C48H90O8PN	PC(40:3)	0.140898	0	636.5	C33H66O8PN	PE(28:0)	0	0.0511472	762.6	C43H88O7PN	ePE(38:0)	0.0113366	0.00365337
842.7	C48H92O8PN	PC(40:2)	0.238069	0.087681	662.5	C35H68O8PN	PE(30:1)	0.00485855	0.241123	778.6	C45H80O7PN	ePE(40:6)	0.123083	0.00365337
852.5	C50H78O8PN	PC(42:11)	0.0793564	0.186322	664.5	C35H70O8PN	PE(30:0)	0.00161952	0.632034	780.6	C45H82O7PN	ePE(40:5)	0.118225	0.0109601
854.6	C50H80O8PN	PC(42:10)	0.226733	0.204589	688.5	C37H70O8PN	PE(32:2)	0.00323904	0.683181	782.6	C45H84O7PN	ePE(40:4)	0.0987906	0
856.6	C50H82O8PN	PC(42:9)	1.02839	0.390911	690.5	C37H72O8PN	PE(32:1)	0.0534441	1.05217	784.6	C45H86O7PN	ePE(40:3)	0.0583027	0
858.6	C50H84O8PN	PC(42:8)	0.327143	0.105948	692.5	C37H74O8PN	PE(32:0)	0.00647807	0.0840276	786.6	C45H88O7PN	ePE(40:2)	0.0259123	0
860.6	C50H86O8PN	PC(42:7)	0.0275318	0.0913343	712.5	C39H70O8PN	PE(34:4)	0.00647807	0.0328804	Total ePE			2.11023	2.22125
862.6	C50H88O8PN	PC(42:6)	0.0356294	0.0986411	714.5	C39H72O8PN	PE(34:3)	0.00647807	0.113255	848.5	C43H75O13P	PI(34:4)	0	0.0255736
864.6	C50H90O8PN	PC(42:5)	0.0631612	0.0511472	716.5	C39H74O8PN	PE(34:2)	0.111747	1.01564	850.5	C43H77O13P	PI(34:3)	0.0340099	0.558966
866.7	C50H92O8PN	PC(42:4)	0.0485855	0.0803742	718.5	C39H76O8PN	PE(34:1)	0.333621	0.288617	852.5	C43H79O13P	PI(34:2)	0.152235	3.00673
868.7	C50H94O8PN	PC(42:3)	0.179767	0.113255	720.5	C39H78O8PN	PE(34:0)	0	0	854.5	C43H81O13P	PI(34:1)	0.148996	1.0339
870.7	C50H96O8PN	PC(42:2)	0.221874	0.00365337	736.5	C41H70O8PN	PE(36:6)	0	0.00365337	872.5	C45H75O13P	PI(36:6)	0	0.0255736
878.6	C52H80O8PN	PC(44:12)	0.046966	0.0694141	738.5	C41H72O8PN	PE(36:5)	0.00809759	0.0146135	874.5	C45H77O13P	PI(36:5)	0	0.248429
880.6	C52H82O8PN	PC(44:11)	0.00485855	0.0401871	740.5	C41H74O8PN	PE(36:4)	0.0518246	0.0986411	876.5	C45H79O13P	PI(36:4)	0.0680198	0.818356
882.6	C52H84O8PN	PC(44:10)	0.0566831	0.0803742	742.5	C41H76O8PN	PE(36:3)	0.0955516	0.0621074	878.5	C45H81O13P	PI(36:3)	0.0680198	0.522432
884.6	C52H86O8PN	PC(44:9)	0.0388684	0.0328804	744.5	C41H78O8PN	PE(36:2)	0.634851	0.244776	880.6	C45H83O13P	PI(36:2)	0.385445	0.836623
886.6	C52H88O8PN	PC(44:8)	0.00323904	0.0438405	746.6	C41H80O8PN	PE(36:1)	0.50367	0.0474939	882.6	C45H85O13P	PI(36:1)	0.1328	0.288617
888.6	C52H90O8PN	PC(44:7)	0.00809759	0.0730675	748.6	C41H82O8PN	PE(36:0)	0.00161952	0	900.5	C47H79O13P	PI(38:6)	0	0
890.7	C52H92O8PN	PC(44:6)	0.0242928	0	764.5	C43H74O8PN	PE(38:6)	0.0340099	0.00365337	902.5	C47H81O13P	PI(38:5)	0.114986	0.058454
892.7	C52H94O8PN	PC(44:5)	0.0502051	0.0474939	766.5	C43H76O8PN	PE(38:5)	0.106888	0.00365337	904.6	C47H83O13P	PI(38:4)	1.37173	0.434751
894.7	C52H96O8PN	PC(44:4)	0.0453465	0.0109601	768.5	C43H78O8PN	PE(38:4)	0.314187	0.0438405	906.6	C47H85O13P	PI(38:3)	0.915028	0.252083
896.7	C52H98O8PN	PC(44:3)	0.0566831	0.0219202	770.6	C43H80O8PN	PE(38:3)	0.218635	0.00730675	908.6	C47H87O13P	PI(38:2)	0.217015	0.058454
898.7	C52H100O8PN	PC(44:2)	0.0566831	0.0219202	772.6	C43H82O8PN	PE(38:2)	0.105269	0.0146135	910.6	C47H89O13P	PI(38:1)	0	0.0109601
Total PC			44.1675	41.9444	774.6	C43H84O8PN	PE(38:1)	0.00971711	0	912.6	C47H91O13P	PI(38:0)	0	0
701.5	C39H77N2O6P	SM(16:1)	0.677938	0.538094	776.6	C43H86O8PN	PE(38:0)	0.0356294	0	924.5	C49H79O13P	PI(40:8)	0.00161952	0.00365337
703.6	C39H79N2O6P	SM(16:0)	4.4066	8.76055	788.5	C45H74O8PN	PE(40:8)	0.0161952	0.00365337	926.5	C49H81O13P	PI(40:7)	0.00161952	0
705.6	C39H81N2O6P	DSM(16:0)	0.0376632	0.79298	790.5	C45H76O8PN	PE(40:7)	0.0307708	0	928.6	C49H83O13P	PI(40:6)	0.00485855	0
729.6	C41H81N2O6P	SM(18:1)	0.213425	0.500333	792.5	C45H78O8PN	PE(40:6)	0.0599222	0.0146135	930.6	C49H85O13P	PI(40:5)	0.0307708	0.0328804
731.6	C41H83N2O6P	SM(18:0)	0	1.87861	794.6	C45H80O8PN	PE(40:5)	0.0890735	0.00730675	932.6	C49H87O13P	PI(40:4)	0.0566831	0.0182669
733.6	C41H85N2O6P	DSM(18:0)	0	0.0849622	796.6	C45H82O8PN	PE(40:4)	0.121464	0.0182669	934.6	C49H89O13P	PI(40:3)	0.0178147	0
785.6	C45H89N2O6P	SM(22:1)	0	0.0849622	798.6	C45H84O8PN	PE(40:3)	0.0356294	0	936.6	C49H91O13P	PI(40:2)	0	0
787.7	C45H91N2O6P	SM(22:0)	0	2.43558	800.6	C45H86O8PN	PE(40:2)	0.0161952	0	938.6	C49H93O13P	PI(40:1)	0	0
789.7	C45H93N2O6P	DSM(22:0)	0	0	812.5	C47H74O8PN	PE(42:10)	0.00161952	0.00365337	940.7	C49H95O13P	PI(40:0)	0.046966	0.449365
813.7	C47H93N2O6P	SM(24:1)	3.55708	4.503	814.5	C47H76O8PN	PE(42:9)	0.00323904	0	948.5	C51H79O13P	PI(42:10)	0.00161952	0
815.7	C47H95N2O6P	SM(24:0)	1.41028	2.66215	816.5	C47H78O8PN	PE(42:8)	0	0	950.5	C51H81O13P	PI(42:9)	0.00161952	0
Supplementary Table 4 Identities of lipids detected in Exosome/HG-NV (continued)
			% by group					% by group					% by group
Mass	Formula	Name	Exosomes	HG-NV	Mass	Formula	Name	Exosomes	HG-NV	Mass	Formula	Name	Exosomes	HG-NV
952.6	C51H83O13P	PI(42:8)	0	0	824.6	C46H82O9PN	ePS(40:5)	0.00971711	0			18:1/20:5	0	0.200043
954.6	C51H85O13P	PI(42:7)	0	0.00730675	826.6	C46H84O9PN	ePS(40:4)	0.00323904	0	38:6	C41H72O5N	18:2/20:4	0	0.0604958
956.6	C51H87O13P	PI(42:6)	0	0	828.6	C46H86O9PN	ePS(40:3)	0.0194342	0.00365337			16:0/22:6	0.216574	0.444058
958.6	C51H89O13P	PI(42:5)	0.0113366	0.219202	830.6	C46H88O9PN	ePS(40:2)	0.00809759	0			16:1/22:5	0	0.151148
960.6	C51H91O13P	PI(42:4)	0	0	Total ePS			0.262362	0.0803742			18:0/20:5	0	0.173889
962.6	C51H93O13P	PI(42:3)	0.0550636	0.0730675	658.4	C35H61O8P	PA(32:4)	0.00161952	0	38:5	C41H74O5N	18:1/20:4	1.40671	0.370685
964.7	C51H95O13P	PI(42:2)	0	0.00730675	660.4	C35H63O8P	PA(32:3)	0	0.00365337			18:2/20:3	0	0.217243
972.5	C53H79O13P	PI(44:12)	0	0.00365337	662.4	C35H65O8P	PA(32:2)	0.00485855	0.0182669			18:3/20:2	0	0.810247
974.5	C53H81O13P	PI(44:11)	0	0	664.5	C35H67O8P	PA(32:1)	0.0129561	0			16:0/22:5	0.294885	1.24917
976.6	C53H83O13P	PI(44:10)	0	0	666.5	C35H69O8P	PA(32:0)	0.0161952	0.0657607			16:1/22:4	0.13268	0.0605034
978.6	C53H85O13P	PI(44:9)	0	0	686.4	C37H65O8P	PA(34:4)	0	0.0109601			18:0/20:4	16.8143	1.31396
980.6	C53H87O13P	PI(44:8)	0.00161952	0	688.5	C37H67O8P	PA(34:3)	0	0.0109601	38:4	C41H76O5N	18:1/20:3	1.85067	0.0474238
982.6	C53H89O13P	PI(44:7)	0	0.00730675	690.5	C37H69O8P	PA(34:2)	0	0			16:0/22:4	0.0604965	0.2681
984.6	C53H91O13P	PI(44:6)	0	0	692.5	C37H71O8P	PA(34:1)	0.0696393	0			18:0/20:3	17.8444	3.15997
986.6	C53H93O13P	PI(44:5)	0	0	710.4	C39H65O8P	PA(36:6)	0.00161952	0.00730675	38:3	C41H78O5N	18:1/20:2	0.231388	0.262284
988.7	C53H95O13P	PI(44:4)	0	0	712.5	C39H67O8P	PA(36:5)	0	0.0219202	Total DAG			100	100
990.7	C53H97O13P	PI(44:3)	0	0	714.5	C39H69O8P	PA(36:4)	0	0	818.721	C51H96O6N	48:3	1.39401	2.66454
992.7	C53H99O13P	PI(44:2)	0	0	716.5	C39H71O8P	PA(36:3)	0	0	820.737	C51H98O6N	48:2	8.94423	8.50666
Total PI			3.83988	9.00191	718.5	C39H73O8P	PA(36:2)	0.0890735	0	822.752	C51H100O6N	48:1	18.0025	13.5267
734.5	C38H72O10PN	PS(32:1)	0.0259123	0.208242	738.5	C41H69O8P	PA(38:6)	0	0.00365337	824.768	C51H102O6N	48:0	0	0
736.5	C38H74O10PN	PS(32:0)	0	0.0146135	740.5	C41H71O8P	PA(38:5)	0	0	830.758	C53H100O5N	e50:4	0.300576	0.189001
756.5	C40H70O10PN	PS(34:4)	0	0	742.5	C41H73O8P	PA(38:4)	0.0502051	0.00365337	832.773	C53H102O5N	e50:3	0.886667	1.42861
758.5	C40H72O10PN	PS(34:3)	0	0.0182669	744.5	C41H75O8P	PA(38:3)	0.0566831	0.0255736	834.789	C53H104O5N	e50:2	3.67333	4.68615
760.5	C40H74O10PN	PS(34:2)	0.043727	0.226509	746.5	C41H77O8P	PA(38:2)	0.00647807	0	836.804	C53H106O5N	e50:1	0.999791	1.53301
762.5	C40H76O10PN	PS(34:1)	0.506909	0.0913343	764.5	C43H71O8P	PA(40:7)	0	0.0365337	838.82	C53H108O5N	e50:0	0.285751	0.100622
764.5	C40H78O10PN	PS(34:0)	0	0.0182669	766.5	C43H73O8P	PA(40:6)	0	0	844.737	C53H98O6N	50:4	1.70321	2.80811
780.5	C42H70O10PN	PS(36:6)	0	0.0146135	768.5	C43H75O8P	PA(40:5)	0.00809759	0.0255736	846.752	C53H100O6N	50:3	8.60029	10.4654
782.5	C42H72O10PN	PS(36:5)	0	0.029227	Total PA			0.317426	0.233816	848.768	C53H102O6N	50:2	22.1063	16.947
784.5	C42H74O10PN	PS(36:4)	0.00647807	0.00365337	710.5	C36H69O10P	PG(30:1)	0	0.0730675	850.784	C53H104O6N	50:1	4.00744	1.959
786.5	C42H76O10PN	PS(36:3)	0.00647807	0.0255736	712.5	C36H71O10P	PG(30:0)	0.00809759	0.683181	852.799	C53H106O6N	50:0	0.0187099	0.0507021
788.5	C42H78O10PN	PS(36:2)	0.293133	0.0913343	736.5	C38H71O10P	PG(32:2)	0	0.200936	856.773	C55H102O5N	e52:5	0.241768	0.113692
790.6	C42H80O10PN	PS(36:1)	1.96286	0.679528	738.5	C38H73O10P	PG(32:1)	0.00161952	0.328804	858.789	C55H104O5N	e52:4	0.278924	0.510625
792.6	C42H82O10PN	PS(36:0)	0	0	740.5	C38H75O10P	PG(32:0)	0.00809759	0.493205	860.804	C55H106O5N	e52:3	1.59497	1.10314
806.5	C44H72O10PN	PS(38:7)	0	0	760.5	C40H71O10P	PG(34:4)	0.00161952	0.00730675	862.82	C55H108O5N	e52:2	3.54257	2.41384
808.5	C44H74O10PN	PS(38:6)	0.00323904	0	762.5	C40H73O10P	PG(34:3)	0	0.0146135	864.836	C55H110O5N	e52:1	0.52956	0.323236
810.5	C44H76O10PN	PS(38:5)	0.00647807	0.00365337	764.5	C40H75O10P	PG(34:2)	0	0.241123	866.851	C55H112O5N	e52:0	0.0427574	0.590966
812.5	C44H78O10PN	PS(38:4)	0.1328	0.0146135	766.5	C40H77O10P	PG(34:1)	0.00809759	0.120561	868.737	C55H98O6N	52:6	0	2.72438
814.6	C44H80O10PN	PS(38:3)	0.262362	0.0401871	768.5	C40H79O10P	PG(34:0)	0.00161952	0.0438405	870.752	C55H100O6N	52:5	1.38917	6.9895
816.6	C44H82O10PN	PS(38:2)	0.103649	0.029227	788.5	C42H75O10P	PG(36:4)	0	0.0365337	872.768	C55H102O6N	52:4	2.92783	5.89856
818.6	C44H84O10PN	PS(38:1)	0.0728783	0.0255736	790.5	C42H77O10P	PG(36:3)	0	0.00365337	874.784	C55H104O6N	52:3	10.3964	10.4331
820.6	C44H86O10PN	PS(38:0)	0	0	792.5	C42H79O10P	PG(36:2)	0.0161952	0.0548006	876.799	C55H106O6N	52:2	8.13327	4.03343
832.5	C46H74O10PN	PS(40:8)	0.00161952	0.00730675	794.6	C42H81O10P	PG(36:1)	0.00971711	0.0146135	Total NL271 16:1 acyl containing			100	100
834.5	C46H76O10PN	PS(40:7)	0	0.0146135	812.5	C44H75O10P	PG(38:6)	0	0	820.737	C51H98O6N	48:2	1.86881	2.79682
836.5	C46H78O10PN	PS(40:6)	0.0761174	0	814.5	C44H77O10P	PG(38:5)	0	0.00365337	822.752	C51H100O6N	48:1	10.4798	8.92828
838.6	C46H80O10PN	PS(40:5)	0.165191	0	Total PG			0.0550636	2.31989	824.768	C51H102O6N	48:0	14.7518	7.32666
840.6	C46H82O10PN	PS(40:4)	0.215396	0.00730675	Total Polar Lipids			100	100	830.758	C53H100O5N	e50:4	0.0183233	0.0901568
842.6	C46H84O10PN	PS(40:3)	0.0534441	0	30:1	C33H66O5N	14:0/16:1	0.106485	0.891989	832.773	C53H102O5N	e50:3	0.0120111	0.172866
844.6	C46H86O10PN	PS(40:2)	0.0323904	0.0109601			16:0/14:1	0.361192	1.85287	834.789	C53H104O5N	e50:2	0.817569	0.752842
846.6	C46H88O10PN	PS(40:1)	0.0340099	0.0146135	30:0	C33H68O5N	14:0/16:0	0.44362	1.03994	836.804	C53H106O5N	e50:1	4.16889	2.23977
854.5	C48H72O10PN	PS(42:11)	0	0			16:0/16:1	1.29822	4.52545	838.82	C53H108O5N	e50:0	1.6779	0.917633
856.5	C48H74O10PN	PS(42:10)	0	0	32:1	C35H70O5N	16:0/16:0	2.36037	3.46788	844.737	C53H98O6N	50:4	0.151468	0.413044
858.5	C48H76O10PN	PS(42:9)	0.00161952	0.00365337	32:0	C35H72O5N	18:3/16:1	0.0774329	0.814949	846.752	C53H100O6N	50:3	1.33425	2.00591
860.5	C48H78O10PN	PS(42:8)	0	0.00365337	34:4	C37H68O5N	14:0/20:4	0	0.469973	848.768	C53H102O6N	50:2	8.77577	9.82529
862.6	C48H80O10PN	PS(42:7)	0	0.00730675			14:1/20:3	0.0677683	0.0772709	850.784	C53H104O6N	50:1	23.4745	15.4673
864.6	C48H82O10PN	PS(42:6)	0.00485855	0.00730675			18:3/16:0	0.357084	2.98413	852.799	C53H106O6N	50:0	3.65674	2.96855
866.6	C48H84O10PN	PS(42:5)	0	0	34:3	C37H70O5N	18:2/16:1	0.101405	2.1058	856.773	C55H102O5N	e52:5	0	0.050084
880.5	C50H74O10PN	PS(44:12)	0	0			14:0/20:3	0.0430418	0	858.789	C55H104O5N	e52:4	0.072739	0.0448079
882.5	C50H76O10PN	PS(44:11)	0	0			18:2/16:0	3.54191	16.8615	860.804	C55H106O5N	e52:3	0.383845	0.555179
884.5	C50H78O10PN	PS(44:10)	0.00161952	0	34:2	C37H72O5N	18:1/16:1	2.82363	4.70318	862.82	C55H108O5N	e52:2	3.1293	1.2025
886.6	C50H80O10PN	PS(44:9)	0.00161952	0.00365337			18:1/16:0	8.13133	8.54486	864.836	C55H110O5N	e52:1	3.15262	1.56397
888.6	C50H82O10PN	PS(44:8)	0	0.00730675	34:1	C37H74O5N	18:0/16:1	1.78304	1.87427	866.851	C55H112O5N	e52:0	0.64071	0.848555
890.6	C50H84O10PN	PS(44:7)	0.00161952	0			18:3/18:3	0	0.714183	868.737	C55H98O6N	52:6	0	0.746468
892.6	C50H86O10PN	PS(44:6)	0	0	36:6	C39H68O5N	16:1/20:5	0.0677683	0.22523	870.752	C55H100O6N	52:5	0.376545	2.6642
894.6	C50H88O10PN	PS(44:5)	0	0			18:3/18:2	0.155309	5.82784	872.768	C55H102O6N	52:4	1.6149	8.84034
896.6	C50H90O10PN	PS(44:4)	0	0.00365337	36:5	C39H70O5N	16:0/20:5	0.0772305	0.107531	874.784	C55H104O6N	52:3	4.03232	9.64252
898.6	C50H92O10PN	PS(44:3)	0	0			16:1/20:4	0	0.167073	876.799	C55H106O6N	52:2	9.4692	15.2121
900.7	C50H94O10PN	PS(44:2)	0.00323904	0			18:3/18:1	1.21432	5.28065	878.815	C55H108O6N	52:1	5.93993	4.7242
Total PS			4.01964	1.62575	36:4	C39H72O5N	18:2/18:2	0.442198	7.29412	Total NL273 16:0 acyl containing			100	100
746.5	C40H76O9PN	ePS(34:2)	0.00161952	0.0146135			16:0/20:4	0.470946	0.249671	846.752	C53H100O6N	50:3	7.98804	2.98749
748.5	C40H78O9PN	ePS(34:1)	0.0242928	0			16:1/20:3	0.174224	0.0414792	848.768	C53H102O6N	50:2	15.4662	3.19314
772.5	C42H78O9PN	ePS(36:3)	0	0			18:3/18:0	0.0527611	0.157744	850.784	C53H104O6N	50:1	0	0.136718
774.6	C42H80O9PN	ePS(36:2)	0.0259123	0.00730675	36:3	C39H74O5N	18:2/18:1	1.91767	6.97053	852.799	C53H106O6N	50:0	0	0.0139142
776.6	C42H82O9PN	ePS(36:1)	0.0987906	0.0109601			16:0/20:3	0.271566	0.310557	856.773	C55H102O5N	e52:5	0.209194	0.155108
778.6	C42H84O9PN	ePS(36:0)	0.00485855	0.0109601			16:1/20:2	0.0852259	0.0634929	858.789	C55H104O5N	e52:4	0.408887	0.473696
794.5	C44H76O9PN	ePS(38:6)	0.00809759	0.00730675			18:2/18:0	3.24042	3.25098	860.804	C55H106O5N	e52:3	2.48084	1.06066
796.5	C44H78O9PN	ePS(38:5)	0.00971711	0	36:2	C39H76O5N	18:1/18:1	11.0637	5.3178	862.82	C55H108O5N	e52:2	1.58797	0.370217
798.6	C44H80O9PN	ePS(38:4)	0.00809759	0			16:0/20:2	0.179948	0.123728	864.836	C55H110O5N	e52:1	0	0.0211707
800.6	C44H82O9PN	ePS(38:3)	0.00161952	0.00730675			18:1/18:0	20.1488	4.81711	866.851	C55H112O5N	e52:0	0	0.266727
802.6	C44H84O9PN	ePS(38:2)	0.0178147	0	36:1	C39H78O5N	18:2/20:5	0.0440486	0	868.737	C55H98O6N	52:6	0.114274	1.41335
804.6	C44H86O9PN	ePS(38:1)	0.0210537	0.0182669	38:7	C41H70O5N	18:3/20:4	0.0451595	0.0770404	870.752	C55H100O6N	52:5	1.3288	4.99093
Supplementary Table 4 Identities of lipids detected in Exosome/HG-NV (continued)
			% by group					% by group					% by group
Mass	Formula	Name	Exosomes	HG-NV	Mass	Formula	Name	Exosomes	HG-NV	Mass	Formula	Name	Exosomes	HG-NV
872.768	C55H102O6N	52:4	0	3.03939	884.804	C57H106O5N	e54:5	0.011389	0.0466174	896.768	C57H102O6N	54:6	0.0559453	0.342776
874.784	C55H104O6N	52:3	18.1057	10.9699	886.82	C57H108O5N	e54:4	0.376981	0.279633	898.784	C57H104O6N	54:5	0.125285	1.81213
876.799	C55H106O6N	52:2	3.96387	1.77509	888.836	C57H110O5N	e54:3	3.12695	0.867184	900.799	C57H106O6N	54:4	2.22594	8.54887
878.815	C55H108O6N	52:1	0	0.11288	890.851	C57H112O5N	e54:2	2.82242	1.47649	902.815	C57H108O6N	54:3	4.24238	7.504
880.83	C55H110O6N	52:0/e54:7	0	0.109815	892.867	C57H114O5N	e54:1	0.457477	0.319203	904.83	C57H110O6N	54:2	14.3996	13.6801
882.789	C57H104O5N	e54:6	0.25568	0.16803	894.752	C57H100O6N	54:7/e54:0	0.0381743	0.833826	906.846	C57H112O6N	54:1	7.75905	4.88834
884.804	C57H106O5N	e54:5	0.436987	0.431495	896.768	C57H102O6N	54:6	0.256721	3.22964	908.862	C57H114O6N	54:0/e56:7	0.404422	3.86615
886.82	C57H108O5N	e54:4	1.00299	0.302007	898.784	C57H104O6N	54:5	1.99073	9.84844	Total NL301 18:0 acyl containing			100	100
888.836	C57H110O5N	e54:3	2.35153	0.675237	900.799	C57H106O6N	54:4	3.51348	10.7422	880.83	C55H110O6N	52:0/e54:7	0.185772	3.42338
890.851	C57H112O5N	e54:2	0	0.202342	902.815	C57H108O6N	54:3	10.9997	12.8825	882.789	C57H104O5N	e54:6	0.601494	4.47135
892.867	C57H114O5N	e54:1	0.45488	2.84212	904.83	C57H110O6N	54:2	6.4629	4.98973	884.804	C57H106O5N	e54:5	5.30858	5.66457
894.752	C57H100O6N	54:7/e54:0	2.67681	12.6105	906.846	C57H112O6N	54:1	0.94922	0.855284	886.82	C57H108O5N	e54:4	2.85284	2.97083
896.768	C57H102O6N	54:6	9.63245	23.9606	Total NL299 18:1 acyl containing			100	100	888.836	C57H110O5N	e54:3	0.284658	1.30272
898.784	C57H104O6N	54:5	8.57652	14.8857	850.784	C53H104O6N	50:1	9.47351	5.61011	890.851	C57H112O5N	e54:2	0.459266	3.67377
900.799	C57H106O6N	54:4	11.9414	10.4208	852.799	C53H106O6N	50:0	13.3001	8.87937	892.867	C57H114O5N	e54:1	1.46022	4.17797
902.815	C57H108O6N	54:3	10.9674	2.07097	856.773	C55H102O5N	e52:5	0	0.124683	894.752	C57H100O6N	54:7/e54:0	1.69205	0
904.83	C57H110O6N	54:2	0.049588	0.339987	858.789	C55H104O5N	e52:4	0	0	896.768	C57H102O6N	54:6	8.65226	13.0568
Total NL297 18:2 acyl containing			100	100	860.804	C55H106O5N	e52:3	0.157494	0.173222	898.784	C57H104O6N	54:5	21.7809	19.3634
848.768	C53H102O6N	50:2	10.7178	6.29137	862.82	C55H108O5N	e52:2	1.05114	0.564312	900.799	C57H106O6N	54:4	10.5847	6.29304
850.784	C53H104O6N	50:1	16.2839	7.28882	864.836	C55H110O5N	e52:1	4.48104	1.88748	902.815	C57H108O6N	54:3	0	0.601424
852.799	C53H106O6N	50:0	0	0	866.851	C55H112O5N	e52:0	1.74963	0.925053	904.83	C57H110O6N	54:2	0.898982	0.546997
856.773	C55H102O5N	e52:5	0.00853774	0.0114724	868.737	C55H98O6N	52:6	0.235071	0.280261	906.846	C57H112O6N	54:1	1.7928	0.987711
858.789	C55H104O5N	e52:4	0.113877	0.141494	870.752	C55H100O6N	52:5	0.0242109	0.198153	908.862	C57H114O6N	54:0/e56:7	1.77721	2.15677
860.804	C55H106O5N	e52:3	0.823037	0.580546	872.768	C55H102O6N	52:4	0.22284	0.543877	910.82	C59H108O5N	e56:6	4.32636	2.27415
862.82	C55H108O5N	e52:2	4.82335	2.06065	874.784	C55H104O6N	52:3	1.42683	1.55231	912.836	C59H110O5N	e56:5	7.16391	3.84465
864.836	C55H110O5N	e52:1	2.09073	0.890954	876.799	C55H106O6N	52:2	11.0015	11.5318	914.851	C59H112O5N	e56:4	2.10835	0.605273
866.851	C55H112O5N	e52:0	0	0	878.815	C55H108O6N	52:1	18.3284	15.4354	916.867	C59H114O5N	e56:3	0	0.618175
868.737	C55H98O6N	52:6	0.0524503	0.071519	880.83	C55H110O6N	52:0/e54:7	3.9017	6.77789	918.882	C59H116O5N	e56:2	0.0839229	1.28122
870.752	C55H100O6N	52:5	0.12396	0.60277	882.789	C57H104O5N	e54:6	0	0.134008	920.898	C59H118O5N	e56:1	1.17216	3.35418
872.768	C55H102O6N	52:4	0.808705	2.38852	884.804	C57H106O5N	e54:5	0.0746072	0.385704	922.784	C59H104O6N	56:7/e56:0	3.16484	3.21781
874.784	C55H104O6N	52:3	7.84438	10.5231	886.82	C57H108O5N	e54:4	0.145501	0.0403711	924.799	C59H106O6N	56:6	10.007	7.25894
876.799	C55H106O6N	52:2	21.8083	19.9078	888.836	C57H110O5N	e54:3	0.452186	0.36953	926.815	C59H108O6N	56:5	11.4269	5.3857
878.815	C55H108O6N	52:1	3.27169	2.76314	890.851	C57H112O5N	e54:2	1.69321	1.25901	928.83	C59H110O6N	56:4	2.21482	3.4692
880.83	C55H110O6N	52:0/e54:7	0.177556	0.0909563	892.867	C57H114O5N	e54:1	2.10725	1.2089	Total NL321 20:4 acyl containing			100	100
882.789	C57H104O5N	e54:6	0.0455598	0.0160556	894.752	C57H100O6N	54:7/e54:0	0.96104	1.47615
